# Supplementary material for: Genome-wide association study and identification of systemic comorbidities in development of age-related macular degeneration in a hospital-based cohort of Han Chinese
Source: Front Genet. 2023 Feb 24;14:1064659. doi: 10.3389/fgene.2023.1064659 (PMC9998934; doi:10.3389/fgene.2023.1064659)
Supplement: Supplementary file 1 [file DataSheet1.xlsx]

## Sheet: Supplementary Table 1
Supplementary Table 1. Baseline characteristics of the study population.
		Age-related macular degeneration (AMD)
		Yes (n = 339)	No (n = 3390)	p-value
Gender, n (%)	Female	116 (34.2)	1203 (35.5)	0.64 *
	Male	223 (65.8)	2187 (64.5)
Age (years), mean (SD)		75.6 (10.8)	75.0 (10.1)	0.28 #
Age group (years), n (%)	< 65	52 (15.3)	520 (15.3)	1 *
	65 - 74	112 (33.0)	1120 (33.0)
	>= 75	175 (51.6)	1750 (51.6)
Non-exudative AMD, n (%)		200 (59)
Exudative AMD, n (%)		139 (41)
* : Chi-squared test
# : Student's t-test
SD : Standard deviation

## Sheet: Supplementary Table 2
Supplementary Table 2. A GWAS on 339 AMD cases compared to 3,390 non-AMD controls (p-value < 0.05)
SNP	Chromosome	Position	Reference allele	Alternate allele	OR	p-value
rs10490924	10	122454932	G	T	1.747	8.81e-12
rs3750848	10	122455799	T	G	1.747	8.801e-12
rs3750846	10	122456049	T	C	1.733	1.645e-11
rs3793917	10	122459759	C	G	1.698	8.031e-11
rs11200638	10	122461028	G	A	1.676	2.555e-10
rs2284665	10	122467114	G	T	1.58	2.66e-08
rs10858670	12	87953380	T	C	1.472	2.417e-06
rs140054149	10	28503981	C	T	2.907	3.264e-06
rs117065583	15	94108789	G	A	2.766	3.273e-06
rs10131813	14	23276324	C	T	1.477	4.279e-06
rs140575151	11	123275890	C	G	2.213	5.678e-06
rs139660932	3	98391661	G	A	2.934	6.28e-06
rs78714524	16	83140311	G	C	2.695	7.883e-06
rs11730832	4	11618434	G	A	1.598	8.271e-06
rs1131820	1	154772376	G	A	3.381	9.293e-06
rs77883694	15	93470513	C	T	2.264	9.809e-06
rs77588186	1	62162054	G	A	2.086	1.178e-05
rs75973972	14	61593299	C	T	2.582	1.278e-05
rs77064388	2	42502339	T	C	1.679	1.278e-05
rs248511	5	141828249	T	C	1.445	1.279e-05
rs11021056	11	95156546	A	G	1.765	1.4e-05
rs6017264	20	44087828	T	C	1.606	1.564e-05
rs2516676	6	30462705	C	G	2.198	1.602e-05
rs917967	2	39854840	C	T	1.845	1.61e-05
rs78565010	15	69889060	C	T	2.387	2.406e-05
rs149281954	5	9168849	G	A	2.354	2.426e-05
rs8138470	22	27085060	G	A	0.7037	2.51e-05
rs149369267	4	47391625	T	C	2.53	2.564e-05
rs185594744	18	58259535	A	G	2.586	2.799e-05
rs116883494	2	169909213	A	G	1.823	3.115e-05
rs76252809	12	96425312	G	A	2.395	3.441e-05
rs9904856	17	77812149	C	T	1.468	3.474e-05
rs148739814	1	242836269	A	G	2.927	3.573e-05
rs114878261	1	147498727	C	T	3.107	3.764e-05
rs7660602	4	125535439	T	C	0.6136	3.772e-05
rs781946	1	163846134	G	A	1.772	3.945e-05
rs12601974	17	68379734	T	A	1.458	4.218e-05
rs75717679	3	195411241	A	C	1.977	4.22e-05
rs16995642	20	50962210	C	T	2.383	4.347e-05
rs1329424	1	196677046	G	T	2.081	4.735e-05
rs1831282	1	196704863	C	A	2.09	4.75e-05
rs9892878	17	2474018	C	T	2.046	4.815e-05
rs10462589	5	1382671	C	T	1.545	5.113e-05
rs12616756	2	236179075	C	T	1.68	5.124e-05
rs77050532	12	32123184	A	G	2.116	5.164e-05
rs12661714	6	15823638	T	C	1.663	5.217e-05
rs76076335	1	56527832	A	G	1.838	5.384e-05
rs76067164	11	19529327	G	A	1.64	5.642e-05
rs142621126	13	94319965	G	A	2.692	5.817e-05
rs145298780	10	1875383	T	C	2.03	5.821e-05
rs12677010	8	71697660	C	T	1.8	5.852e-05
rs10139092	14	33019139	G	T	1.577	5.912e-05
rs482700	4	115146334	A	G	1.395	6.079e-05
rs72617117	2	220805127	G	A	1.498	6.79e-05
rs12660629	6	22551563	A	G	2.06	7.152e-05
rs34587881	5	24854555	C	A	0.7198	7.159e-05
rs147422698	5	171478375	G	A	2.215	7.246e-05
rs6843972	4	65685234	A	G	1.873	7.251e-05
rs146719814	5	82664053	AG	A	1.825	7.254e-05
rs6585827	10	122406099	A	G	0.7017	7.345e-05
rs2421016	10	122407996	T	C	0.7015	7.692e-05
rs140202537	3	2402663	T	C	2.634	8.163e-05
rs138813905	18	29212924	T	C	2.029	8.216e-05
rs73362768	12	94139617	C	T	2.576	8.25e-05
rs3766180	1	1542773	C	T	1.539	8.322e-05
rs76624258	6	98138916	A	G	3.029	8.472e-05
rs13110437	4	115234893	A	G	1.382	8.485e-05
rs10801555	1	196691131	G	A	2.017	8.686e-05
rs76338025	15	31295830	G	A	1.928	8.717e-05
rs117915228	2	224998493	G	C	2	8.891e-05
rs12663314	6	164157151	G	A	1.458	8.891e-05
rs930506	10	52776791	T	C	0.5619	9.03e-05
rs10510110	10	122432914	C	T	0.7053	9.147e-05
rs7529589	1	196689149	C	T	2.012	9.214e-05
rs117690272	5	173992895	C	T	1.599	9.367e-05
rs4549576	5	109489045	T	C	0.7203	9.408e-05
rs1061147	1	196685194	C	A	2.01	9.413e-05
rs78814402	7	2281547	A	G	2.016	9.49e-05
rs61432991	2	180010498	C	T	0.6714	9.614e-05
rs117978976	6	162652297	T	C	2.038	9.798e-05
rs80335882	7	152473909	T	G	2.136	9.833e-05
rs963503	21	31969529	T	C	0.7152	9.867e-05
rs186774012	7	1440611	G	A	2.141	0.0001033
rs77897808	2	191488525	C	T	1.633	0.0001072
rs117999195	7	156248072	A	G	2.071	0.0001111
rs78299010	12	50520584	G	C	2.782	0.0001121
rs75730765	8	29721409	C	T	1.906	0.0001135
rs148064151	17	4057983	C	T	2.671	0.0001143
rs117617884	9	4521650	T	C	2.861	0.000116
rs4949223	1	31756312	G	A	0.5758	0.0001167
rs552429810	2	2065545	C	T	2.495	0.0001168
rs586287	3	40850628	C	A	2.32	0.0001208
rs149969704	10	43927008	C	T	2.171	0.000121
rs9286804	1	232260852	C	T	1.388	0.0001214
rs705211	1	34143467	A	G	1.947	0.0001261
rs117406461	6	22656135	G	A	1.88	0.0001281
rs13221912	7	15412563	A	T	0.6838	0.0001288
rs10059367	5	24852268	A	G	1.37	0.0001299
rs7679259	4	115222747	G	A	1.37	0.0001301
rs10982517	9	97526776	A	G	1.363	0.0001323
rs59164840	8	6862244	A	G	1.539	0.0001372
rs4822847	22	27091618	G	A	1.373	0.000141
rs138447632	12	13679586	C	T	2.598	0.0001418
rs150560396	6	4714031	T	A	2.486	0.0001421
rs12052942	2	43588690	C	T	0.6807	0.0001437
rs117512766	9	89460771	C	T	1.836	0.0001451
rs141045349	3	15649818	C	CT	1.881	0.0001476
rs4957830	5	109576057	T	G	0.7334	0.0001495
rs78906264	18	28396647	G	A	2.387	0.0001497
rs367615	5	109613236	C	T	0.7345	0.00015
rs117796847	17	70197504	G	A	1.62	0.0001501
rs79877736	7	83863332	G	T	1.787	0.0001507
rs1969577	9	99945505	G	A	1.378	0.0001527
rs1868841	8	57451444	G	A	1.391	0.0001542
rs570618	1	196687934	G	T	1.987	0.0001556
rs72768077	1	241705068	C	T	1.674	0.0001559
rs7874836	9	93797088	T	C	1.453	0.0001573
rs78874466	14	105126476	G	A	1.662	0.0001642
rs2447471	16	81398108	G	A	1.685	0.0001646
rs12569163	1	241715245	T	G	1.666	0.0001675
rs77255181	9	126756503	C	T	2.171	0.0001687
rs10186518	2	150448033	C	G	0.6744	0.0001731
rs4649384	1	232258517	T	G	1.387	0.0001737
rs4148155	4	88133515	A	G	0.709	0.0001738
rs62105973	19	20739612	G	A	1.511	0.0001788
rs10750235	11	123291029	G	A	0.7333	0.000183
rs2231142	4	88131171	G	T	0.7099	0.0001836
rs380390	1	196731921	C	G	1.978	0.0001854
rs142945363	7	29170342	C	T	2.085	0.0001903
rs2416935	9	99907275	G	T	1.371	0.0001931
rs983459	12	16499227	T	G	1.957	0.0001949
rs75501423	7	113063459	T	C	2.194	0.0001958
rs9958028	18	77097729	A	G	1.356	0.0001971
rs79777494	1	45334495	G	A	2.345	0.0001989
rs78240522	5	97556312	C	G	2.305	0.0002007
rs1835389	18	73896795	A	G	0.7237	0.0002012
rs75294061	6	162862524	C	T	1.977	0.0002017
rs34656227	10	48663572	A	G	2.597	0.0002024
rs10760706	9	99961410	T	C	1.369	0.0002039
rs10949830	7	73827945	C	G	0.6555	0.0002065
rs114578264	1	183829580	A	G	2.122	0.0002073
rs58583093	12	4882038	G	A	1.44	0.0002085
rs74913794	2	114944698	A	G	0.5868	0.0002095
rs56043786	4	186154211	G	T	1.353	0.0002136
rs150289138	2	167289559	TTCTTG	T	1.746	0.000214
rs77863907	1	94609194	G	T	2.296	0.0002147
rs10979977	9	109639465	A	G	2.141	0.0002176
rs56686115	10	13640291	TG	T	1.408	0.000226
rs145771922	8	23837335	A	C	2.802	0.0002274
rs78383419	8	33258612	C	T	2.135	0.0002276
rs117825003	16	55333535	C	T	2.066	0.0002294
rs17046597	4	165529588	T	C	2.513	0.0002301
rs75321043	1	45334474	C	T	2.323	0.0002321
rs76593212	21	40903913	A	G	0.6687	0.0002322
rs117878629	13	35700736	A	G	1.894	0.0002332
rs2919312	8	61264256	T	C	2.171	0.0002362
rs78195804	2	241157071	C	T	1.795	0.0002385
rs73463596	6	80305940	C	A	2.632	0.0002395
rs11648676	16	26073840	G	A	1.494	0.0002417
rs78125101	4	120612508	G	A	2.336	0.0002436
rs117847888	13	113477398	C	T	2.503	0.0002437
rs12483510	21	17452187	C	T	0.5146	0.0002445
rs76459578	14	80984865	G	A	1.85	0.000245
rs77881449	13	94293785	G	A	2.498	0.000252
rs116866167	6	30423960	A	G	2.065	0.0002542
rs6850870	4	73107990	C	G	0.7418	0.0002547
rs74575802	8	48927916	C	T	2.417	0.0002564
rs12968967	18	73321502	C	T	2.189	0.000257
rs72468005	1	196975156	G	A	2.305	0.0002613
rs117701797	17	11530986	C	T	2.081	0.0002672
rs1038822	2	43511034	T	C	0.6983	0.0002679
rs760528	22	27089339	G	A	0.7319	0.0002743
rs34876439	16	23710074	A	G	0.4308	0.0002747
rs117009265	3	29816649	G	A	2.195	0.0002774
rs79629063	17	14662743	G	A	2.045	0.0002777
rs610310	3	20474066	G	T	1.383	0.0002786
rs12487546	3	146456335	C	T	1.346	0.0002818
rs1481012	4	88117930	A	G	0.7144	0.0002844
rs147557927	11	114784539	G	A	1.838	0.0002857
rs141194925	4	68360257	C	T	2.475	0.00029
rs77582320	10	101091621	A	G	2.271	0.000292
rs192881109	6	24455282	G	A	2.472	0.0002924
rs2910199	5	160420073	G	A	1.531	0.0002949
rs3000063	1	230753789	T	G	0.7361	0.0002994
rs9914693	17	41767708	C	T	1.346	0.000302
rs7695762	4	115169187	C	T	1.345	0.0003056
rs117223293	11	76139792	T	G	2.466	0.0003072
rs35694693	16	25925482	T	C	1.977	0.0003081
rs3024378	6	6250051	A	G	2.211	0.00031
rs3752355	2	43571931	C	T	0.7023	0.0003102
rs5753130	22	30427209	C	T	0.7163	0.0003125
rs1930583	13	65574876	C	T	1.339	0.0003143
rs3925886	13	21812189	T	G	1.343	0.0003153
rs1463869	3	115438182	T	C	1.343	0.0003157
rs4958650	5	153436579	G	A	1.419	0.0003183
rs146380024	4	145627713	A	G	2.513	0.0003189
rs79604496	12	89028298	G	A	1.732	0.0003203
rs9869882	3	180814153	G	A	0.7478	0.0003214
rs76130663	12	28413113	C	T	1.998	0.0003271
rs59393665	20	36997626	T	TA	2.402	0.0003272
rs1487063	12	18724520	G	T	0.7131	0.0003277
rs3824348	9	75123635	A	T	0.7461	0.0003289
rs34481277	7	115287388	C	CA	1.988	0.0003293
rs11897496	2	67042958	G	A	1.876	0.0003316
rs3754131	1	100465517	A	C	1.342	0.0003328
rs2028889	2	174009726	T	C	0.6765	0.0003373
rs11200572	10	122352022	T	C	1.353	0.0003377
rs75300361	9	93018288	A	G	1.413	0.0003432
rs2172250	3	151436878	C	T	1.575	0.0003464
rs3024889	2	191034620	A	C	2.264	0.0003478
rs723980	7	70606430	A	G	0.7127	0.000348
rs75436728	9	88452826	T	C	1.736	0.0003509
rs117648927	13	77490568	C	T	2.083	0.0003537
rs28404279	21	42463995	C	T	1.498	0.0003551
rs2054576	4	88107623	A	G	0.7018	0.0003593
rs117279136	2	37556961	A	G	1.953	0.0003601
rs144721895	8	97164732	A	G	1.97	0.0003623
rs10746450	1	207220238	G	A	0.7364	0.0003627
rs4560821	8	71378091	A	G	0.7396	0.0003662
rs7638537	3	61592833	A	G	2.62	0.0003664
rs876062	2	119205350	C	T	2.333	0.0003699
rs9858271	3	59559604	G	A	1.333	0.0003705
rs79021082	3	81372186	A	G	2.548	0.0003706
rs117705447	17	62781026	C	T	2.078	0.0003722
rs77563237	6	5432636	G	T	1.775	0.0003737
rs66756034	6	153098019	G	A	1.339	0.0003758
rs10867361	9	79317639	A	G	1.687	0.0003763
rs6656639	1	7012490	T	C	1.566	0.0003778
rs12603683	17	16889610	C	T	2.087	0.0003785
rs140984956	10	15298473	T	C	2.514	0.0003796
rs11032516	11	34115665	A	G	2.112	0.0003799
rs78844383	8	132156621	C	G	2.613	0.0003808
rs1696756	17	79854174	T	C	1.369	0.0003829
rs16939116	8	75648078	C	T	1.697	0.0003842
rs2357873	2	193640925	C	A	1.532	0.0003856
rs1028818	6	41618842	T	C	1.343	0.0003876
rs117376005	18	64615114	A	C	2.772	0.0003892
rs9648765	7	154311042	A	C	1.569	0.0003903
rs7559891	2	43539900	G	A	0.7082	0.0003909
rs4605388	2	193699140	T	G	1.531	0.0003938
rs17209718	8	14081481	T	C	1.953	0.0003943
rs35908729	17	41803635	A	AG	0.7485	0.0003945
rs35680340	10	114351586	C	T	2.148	0.0003971
rs35750178	16	84961440	G	C	1.454	0.0003983
rs10927277	1	244604024	G	C	1.431	0.0004016
rs4337518	2	43560437	G	A	0.696	0.0004072
rs58112600	3	40570335	GTT	G	0.3776	0.0004086
rs75565854	11	92003311	C	A	0.4099	0.0004099
rs150985051	2	128380216	CCA	C	2.091	0.00041
rs5752479	22	27077810	T	C	1.328	0.0004103
rs73689415	7	30141906	C	A	1.578	0.0004105
rs75412413	3	20706711	C	T	2.054	0.0004106
rs12675050	8	1044839	C	T	0.6146	0.0004116
rs10492011	12	47370607	T	G	2.043	0.000413
rs1264459	6	30488143	A	G	1.916	0.0004161
rs11101049	10	49240517	A	C	1.931	0.0004164
rs146837949	4	87173671	G	A	2.075	0.0004187
rs74709430	15	80104747	A	G	2.075	0.0004187
rs145364111	2	120506173	G	A	2.235	0.0004225
rs116927798	17	71689990	T	G	1.626	0.0004244
rs35888429	18	31793236	AG	A	1.745	0.000425
rs6544661	2	43484786	A	G	0.7106	0.0004284
rs60365591	17	13378158	T	C	0.6525	0.0004287
rs7206058	16	13726828	T	G	0.5494	0.0004296
rs62519861	8	71671338	G	A	1.666	0.0004317
rs8101883	19	56681170	A	G	1.341	0.0004331
rs17138777	10	16532359	A	C	0.6116	0.0004334
rs1866561	2	27128411	A	G	0.7209	0.0004352
rs284283	1	10603516	C	T	0.5861	0.0004353
rs35959081	19	5383109	C	T	1.5	0.0004378
rs12223326	11	40618994	A	G	2.331	0.0004378
rs79425517	19	29312014	T	C	2.249	0.0004388
rs75875160	16	55903391	G	A	1.926	0.000439
rs2075981	1	166956569	C	A	1.326	0.0004391
rs80322669	1	63000603	C	G	1.618	0.0004418
rs77429071	1	17721494	C	T	1.625	0.0004422
rs77754916	1	212331738	A	G	1.736	0.0004506
rs3847148	8	93398542	T	C	1.327	0.0004537
rs4820859	22	30481720	C	T	2.51	0.0004548
rs76882178	11	120741144	A	G	1.533	0.0004556
rs17064575	4	177296270	T	C	1.329	0.0004557
rs17010636	1	221729261	A	G	2.225	0.0004566
rs11899260	2	43579233	A	G	0.7098	0.0004576
rs143151210	6	135580169	G	A	2.322	0.0004605
rs143470921	1	6020500	C	T	1.659	0.0004645
rs12061914	1	67980590	C	T	1.555	0.0004721
rs13032404	2	237324840	G	A	1.34	0.0004744
rs139682	22	24856373	G	GAAGT	1.51	0.0004787
rs6721972	2	55403877	T	C	1.958	0.0004796
rs131919	22	47051541	T	C	1.326	0.0004807
rs12480769	20	46264160	T	C	1.815	0.0004843
rs113330801	2	213338302	C	T	1.41	0.0004879
rs11996347	8	6864476	T	C	1.471	0.0004889
rs4694156	4	73147680	G	C	1.327	0.0004891
rs10935626	3	146396738	G	A	1.33	0.0004914
rs75334376	4	187965644	G	A	1.77	0.0004915
rs6543232	2	103731755	T	C	0.7314	0.0004924
rs139676942	1	39428011	C	A	2.148	0.0004948
rs10921445	1	193836272	A	G	2.178	0.0004996
rs8087239	18	47627608	C	T	1.744	0.0005005
rs78288813	14	101514665	C	T	1.744	0.0005007
rs7142224	14	104600548	T	C	1.328	0.0005016
rs9305525	21	14996326	C	T	0.7346	0.000503
rs145252826	7	134601782	T	C	2.431	0.0005033
rs117195376	3	197494086	C	T	1.827	0.0005063
rs79514380	10	10682909	G	T	1.499	0.0005105
rs10739995	9	133876227	A	G	1.54	0.0005114
rs74318065	1	45331227	C	G	1.988	0.0005124
rs79588590	4	106791839	G	T	1.881	0.000514
rs150966926	4	553364	G	A	2.428	0.0005187
rs139784241	8	6161424	C	A	2.261	0.0005218
rs10954851	8	30089365	G	A	0.7212	0.000523
rs7582497	2	43411808	T	C	0.7152	0.0005235
rs79725328	1	210588999	T	C	2.141	0.0005251
rs4146253	2	43483927	T	C	0.7026	0.0005258
rs501741	1	36829567	C	T	1.613	0.0005265
rs4491050	1	89407835	T	C	1.359	0.0005272
rs117990121	12	116444775	G	A	1.639	0.0005279
rs1575161	6	166264239	G	A	0.7279	0.0005281
rs9973398	2	43553322	T	C	0.7036	0.0005321
rs6599394	4	1510483	G	A	1.33	0.0005384
rs79254988	10	27636125	T	C	1.669	0.0005418
rs77738998	3	5923151	C	T	1.359	0.0005465
rs2275602	1	45340208	G	A	1.98	0.0005489
rs614114	5	179205125	C	T	1.47	0.0005494
rs143621708	6	86029253	G	T	2.134	0.0005513
rs1598779	2	103717005	C	G	0.7339	0.0005538
rs6731009	2	43576289	T	C	0.7063	0.0005545
rs11206094	1	53102116	T	C	0.7017	0.000556
rs10157327	1	207191756	T	C	0.7483	0.0005583
rs151307437	16	53223379	G	T	1.909	0.0005586
rs6756710	2	43563120	T	C	0.705	0.0005592
rs2256208	21	46642179	A	G	0.592	0.0005605
rs143455016	1	16534092	C	A	1.68	0.0005607
rs2977799	8	6839405	A	G	0.7515	0.000563
rs77071715	19	15203018	G	A	1.4	0.0005639
rs118102990	16	86966042	G	A	2.176	0.0005691
rs4577513	3	190860954	T	C	1.738	0.000571
rs12700628	7	25384946	T	C	2.407	0.000573
rs73588391	8	31726973	C	T	0.6741	0.0005731
rs12122455	1	207238810	C	T	0.7435	0.0005738
rs13021894	2	43577090	T	C	0.7072	0.0005783
rs10025048	4	117350309	C	T	1.325	0.0005803
rs5761945	22	27082559	C	T	1.319	0.0005808
rs146661321	22	50393759	C	T	1.616	0.0005834
rs12478601	2	43494369	C	T	0.7149	0.0005837
rs151046795	18	27520252	C	A	2.098	0.0005848
rs7900239	10	78755324	G	A	1.355	0.0005872
rs7567697	2	193738560	G	A	1.513	0.0005888
rs117026157	2	146966875	C	T	2.675	0.0005927
rs200391225	13	86839242	CT	C	2.221	0.0005968
rs147170398	19	29329970	AG	A	2.17	0.0005978
rs7849006	9	35592327	C	A	0.74	0.0006008
rs2270489	16	17740086	T	A	1.354	0.0006015
rs11656050	17	1294263	G	A	1.323	0.0006025
rs12901574	15	60914721	C	A	1.322	0.0006026
rs11107487	12	94261522	G	T	0.6957	0.0006049
rs1825486	15	25625021	C	T	1.969	0.000607
rs144437711	14	45420402	A	G	2.218	0.0006082
rs7567607	2	43411046	C	T	0.7181	0.0006103
rs4563011	15	83189193	T	C	0.6284	0.0006117
rs652600	9	133445896	G	A	0.6798	0.0006146
rs118024955	15	30038911	T	G	2.236	0.000618
rs62298965	4	48122821	C	T	0.7409	0.0006182
rs10956802	8	86350477	A	G	0.7372	0.000621
rs148588865	10	66422683	G	A	2.758	0.0006222
rs10149900	14	24395924	C	T	1.396	0.0006231
rs11856806	15	83195527	T	G	0.6291	0.0006238
rs76451972	3	119764149	G	A	1.739	0.0006256
rs13255611	8	71763059	G	A	1.321	0.0006272
rs191344280	4	124146531	T	C	1.748	0.0006276
rs149791026	3	40584947	TGAAATTTGGGCCC	T	0.6294	0.0006287
rs79683860	1	167082259	A	G	1.985	0.0006293
rs6730500	2	43549943	G	A	0.7058	0.0006306
rs78896884	1	234771931	G	A	1.802	0.0006331
rs149422720	4	122106997	C	T	2.252	0.0006336
rs11853044	15	32645034	C	T	1.345	0.0006345
rs1255143	10	128253936	T	C	0.6975	0.0006349
rs1536410	13	74553358	G	A	1.453	0.000638
rs7672853	4	61972916	G	A	1.388	0.0006407
rs150268085	5	169410872	G	C	1.639	0.0006422
rs138419571	12	24102857	G	T	2.288	0.0006485
rs6742108	2	43549714	T	C	0.7055	0.0006494
rs2564014	2	5855374	G	A	1.425	0.00065
rs11693502	2	136051379	C	T	1.917	0.0006512
rs56346395	5	56277260	T	C	1.335	0.0006515
rs638814	1	158204324	C	A	1.595	0.0006519
rs61769772	1	36828991	G	A	1.664	0.0006536
rs17411949	3	140380851	C	T	1.594	0.0006592
rs77954286	12	20361470	T	C	0.3474	0.0006623
rs3936193	20	48629589	G	A	0.6313	0.0006634
rs9516864	13	97208473	T	C	1.446	0.0006635
rs10864167	1	207248227	A	C	0.752	0.000664
rs995447	4	61952750	T	C	1.384	0.000667
rs2830008	21	26019144	T	C	1.46	0.0006686
rs4487146	20	48632632	G	A	0.6315	0.0006697
rs117073295	22	47331200	G	A	1.906	0.0006716
rs6125402	20	48627912	G	A	0.6316	0.0006719
rs137900170	1	1456945	G	A	2.168	0.0006747
rs9291182	4	73228783	A	G	1.317	0.0006778
rs1935737	6	77364760	T	C	1.322	0.0006779
rs6779178	3	153576452	T	C	0.7488	0.0006802
rs4676247	2	109145626	G	A	1.757	0.0006818
rs117449068	11	125205977	G	A	1.685	0.0006881
rs6696763	1	115478831	A	G	1.354	0.0006889
rs11903287	2	43550515	T	A	0.7097	0.0006915
rs117287363	14	104620666	A	G	1.8	0.0006932
rs58071741	4	27116254	C	A	1.403	0.0006974
rs792220	10	88374613	C	T	1.418	0.0006985
rs6034559	20	16640453	C	T	1.328	0.0007038
rs13101277	4	73063792	T	C	1.315	0.0007044
rs73163767	21	26012644	A	C	1.457	0.0007062
rs10774976	12	118000658	A	G	2.252	0.0007064
rs2830004	21	26015657	C	A	1.459	0.0007086
rs11904510	2	43570571	G	A	0.7102	0.0007096
rs2521342	17	69474198	C	T	0.6803	0.0007122
rs17208811	6	32402685	A	G	0.5373	0.0007187
rs11897585	2	162113152	G	A	1.329	0.0007189
rs7004534	8	5262091	A	G	0.5869	0.0007203
rs7974081	12	8895980	A	G	1.316	0.0007212
rs11749901	5	109486811	T	C	0.7587	0.0007216
rs79303793	2	36482620	A	C	1.807	0.0007243
rs2292626	10	122427198	T	C	0.7375	0.0007244
rs2830005	21	26015669	A	C	1.457	0.0007277
rs8074418	17	79986706	T	C	0.6779	0.0007307
rs17065855	6	105360553	T	C	2.126	0.000732
rs658141	15	33939707	G	A	0.7	0.0007324
rs79453266	15	25613722	C	T	1.93	0.0007379
rs139783690	14	67392681	G	C	1.755	0.0007387
rs9516847	13	97176176	C	T	1.46	0.0007419
rs72768088	1	241716441	A	G	1.559	0.0007438
rs10497122	2	153389119	A	G	1.508	0.0007439
rs7290458	22	41080333	T	C	0.7188	0.0007459
rs12217564	10	28579734	T	C	1.725	0.0007486
rs11046823	12	23135871	A	G	1.682	0.0007505
rs74322365	15	93510924	G	T	1.92	0.0007513
rs143711629	9	63692098	C	A	1.622	0.0007524
rs881476	2	43564627	A	G	0.7122	0.0007539
rs11957948	5	109514311	G	T	0.7479	0.0007545
rs539088950	2	90090703	C	A	2.186	0.0007564
rs116738123	4	99740755	G	A	2.332	0.0007606
rs2829604	21	25178418	G	T	1.568	0.000763
rs77427739	2	174256184	G	A	0.5442	0.0007636
rs78740403	2	140188913	G	A	1.415	0.0007642
rs9568836	13	53288002	A	G	2.003	0.0007667
rs145549851	2	2148666	T	C	2.24	0.0007672
rs190679247	9	128798522	G	T	1.953	0.0007678
rs150906583	5	134046982	C	T	1.58	0.000769
rs77199014	17	18235383	C	T	1.569	0.0007705
rs117295285	10	130757451	A	G	2.47	0.0007707
rs7596052	2	43554687	G	A	0.7097	0.0007734
rs75401752	5	82687562	G	A	1.942	0.000775
rs55831774	7	36544280	A	G	2.472	0.0007802
rs72616468	21	26005282	C	T	1.452	0.000783
rs80233633	3	40736899	G	T	0.678	0.0007831
rs2317052	1	157532140	A	G	1.365	0.0007861
rs145190161	6	135283201	A	G	2.238	0.0007861
rs140857884	6	118869912	C	T	2.574	0.0007915
rs2245514	6	30464678	G	C	1.763	0.0007936
rs113709914	15	75191437	C	T	2.573	0.0007945
rs151091281	3	123703632	G	T	1.913	0.000795
rs2582956	2	103926428	A	G	1.332	0.0007971
rs116965871	1	89464465	C	T	2.045	0.0007985
rs79974487	11	29644627	G	A	1.647	0.0007996
rs34483940	19	56945172	A	G	1.359	0.0007996
rs7163006	15	93478644	T	C	1.371	0.000802
rs77136103	2	71708446	A	C	1.852	0.0008029
rs57477603	2	43554314	T	G	0.7109	0.0008041
rs74447163	10	65998191	G	A	0.7076	0.0008065
rs612683	1	100414772	T	A	0.7571	0.0008065
rs116877029	2	236218521	G	A	1.557	0.0008104
rs12099388	11	95138906	C	T	1.703	0.0008145
rs2480487	6	33480836	C	A	0.748	0.0008146
rs78777652	14	57988415	A	G	2.03	0.0008168
rs10557894	4	93634946	C	CTT	1.33	0.000818
rs1341793	1	69502568	A	G	0.5906	0.0008197
rs10840427	11	10497313	A	G	1.409	0.0008223
rs13188677	5	81191000	A	C	1.392	0.0008244
rs60476217	21	28068276	T	C	1.997	0.0008314
rs2281221	20	49872149	A	C	0.5102	0.0008325
rs6926075	6	115709195	C	T	1.309	0.0008377
rs7207104	17	2481946	T	C	1.391	0.000839
rs150251869	4	181150093	A	G	1.745	0.0008399
rs72930983	1	67967290	A	G	1.527	0.0008418
rs34529755	12	37694885	AT	A	1.633	0.000842
rs995929	2	193635548	C	T	1.499	0.0008436
rs1901666	10	65962421	T	C	0.7063	0.0008436
rs3780741	9	133874964	G	A	1.612	0.0008451
rs4234845	4	3607286	A	G	1.318	0.0008492
rs80242815	9	104955068	C	T	2.29	0.0008512
rs141649624	6	100100183	G	T	1.718	0.0008571
rs12045654	1	193471746	C	T	1.306	0.0008616
rs7289989	22	41080795	A	C	0.7214	0.0008627
rs4401854	8	74098284	G	C	0.7554	0.0008632
rs11053802	12	10444608	T	C	0.7632	0.0008666
rs2538470	7	148523356	G	A	1.371	0.0008688
rs11855749	15	29136740	C	T	2.011	0.0008696
rs138371799	3	33779444	A	C	1.858	0.0008696
rs117399205	10	57662762	C	T	1.999	0.0008717
rs148436491	1	47395951	G	A	2.286	0.0008727
rs61744687	22	27060448	G	A	1.31	0.0008733
rs734644	4	61935010	C	T	0.754	0.0008736
rs2057227	10	33912923	A	G	0.7444	0.0008742
rs140959041	11	36467621	C	T	1.966	0.0008751
rs4148157	4	88099782	G	A	0.7207	0.0008774
rs17208888	6	32411729	G	A	0.6005	0.0008787
rs2355179	2	51984650	A	G	1.977	0.0008803
rs10165527	2	43555729	C	T	0.7131	0.0008819
rs76820461	12	87144610	T	G	1.683	0.0008857
rs1152405	14	82404078	G	T	1.319	0.0008894
rs218634	21	36422623	G	A	1.918	0.0008915
rs70977987	1	5850265	T	TA	1.37	0.0008916
rs6768678	3	184517237	G	A	1.663	0.0008924
rs117690527	6	147319036	A	T	1.679	0.0008944
rs77963247	7	15843845	C	G	2.506	0.0008983
rs73359329	12	81125561	T	G	1.816	0.0009004
rs2678662	2	103830301	T	G	1.319	0.0009036
rs1201841	7	88002211	T	C	1.691	0.0009051
rs2547305	19	51444030	A	G	1.318	0.0009109
rs437874	6	33409707	G	C	0.7508	0.0009155
rs1987355	7	36576293	A	G	1.317	0.0009192
rs3006916	1	243476557	A	G	1.431	0.0009212
rs6754589	2	43556102	C	A	0.7138	0.0009215
rs1713197	7	9831240	C	T	0.7587	0.0009246
rs4134389	7	62877531	G	A	0.7262	0.0009256
rs10809961	9	13515655	G	A	1.304	0.0009301
rs4775474	15	62150070	C	T	1.363	0.0009318
rs10034689	4	73134541	A	C	1.308	0.0009321
rs877674	1	31776605	G	A	0.6733	0.0009339
rs10419078	19	50570275	G	A	1.493	0.0009352
rs79825817	17	67595938	G	A	0.6705	0.0009364
rs16981119	20	19792425	G	C	0.4225	0.0009435
rs141612233	1	160226879	A	C	2.229	0.0009482
rs141944968	2	167333672	ATGC	A	1.587	0.0009526
rs12616219	2	103736037	A	C	0.7437	0.0009542
rs478766	18	4340858	A	C	1.392	0.0009551
rs62241230	22	50316037	C	T	1.35	0.0009563
rs74463161	1	204174396	A	G	1.655	0.0009608
rs41469550	8	86394315	G	T	0.762	0.000964
rs3135814	10	121482512	C	T	1.965	0.0009653
rs10805059	4	73116967	T	A	1.308	0.0009711
rs8102119	19	13516086	C	T	1.755	0.0009721
rs117258269	13	107186061	G	A	0.5247	0.0009761
rs5768709	22	48533757	A	G	1.359	0.0009773
rs12454711	18	58787118	C	T	0.7542	0.0009776
rs117035593	8	138384414	G	A	2.149	0.0009776
rs34017798	10	131418696	T	C	1.446	0.0009823
rs12273683	11	87647598	A	G	1.906	0.0009842
rs117042611	7	33985508	A	G	2.31	0.0009855
rs12187584	5	78858812	A	C	1.327	0.0009857
rs77782779	16	75050159	T	C	2.043	0.0009882
rs1158411	2	43566586	G	A	0.7159	0.0009884
rs75602137	11	29864112	T	C	1.566	0.0009886
rs10790895	11	127505692	T	C	1.306	0.0009896
rs8092794	18	34496273	A	G	0.7007	0.0009899
rs9349631	6	52545312	G	C	1.308	0.0009904
rs4596632	8	131341488	G	A	0.7461	0.0009921
rs928902	21	26018169	C	T	1.446	0.0009956
rs79738454	6	38257567	CT	C	1.744	0.0009966
rs78790671	3	191005316	C	T	2.361	0.0009967
rs41291798	6	32463781	C	A	0.5541	0.0009977
rs117658327	2	52211060	T	C	2.181	0.001002
rs713702	22	26828145	A	G	1.315	0.001008
rs2617170	12	10408358	C	T	0.7661	0.001009
rs117991469	22	39515463	C	T	1.683	0.001009
rs6746064	2	43490511	T	C	0.7291	0.001014
rs10692737	15	26935015	ATGC	A	1.411	0.001014
rs117033435	13	97496512	T	C	1.96	0.001017
rs12478296	2	242106609	C	T	1.308	0.001018
rs76221366	6	85674394	G	A	2.065	0.001021
rs72982602	2	238552036	C	T	1.518	0.001026
rs75995563	12	3647657	C	T	1.803	0.001027
rs17506641	1	36810632	A	G	1.642	0.001027
rs149581674	1	75980186	C	T	1.737	0.00103
rs78866234	10	106860391	G	A	1.989	0.001031
rs149918845	3	40675979	C	T	2.175	0.001033
rs34221309	13	98877866	C	T	0.6708	0.001036
rs147529488	12	23276444	T	C	0.5523	0.001037
rs75762393	1	25872901	C	T	2.14	0.001037
rs9847463	3	115498274	G	A	1.312	0.001039
rs10796191	10	14436336	T	C	1.404	0.001044
rs74876228	18	25354539	C	T	1.927	0.001044
rs607774	19	56079615	C	T	0.7233	0.001045
rs141270370	6	85998343	C	T	2.049	0.001046
rs10002762	4	164772555	T	C	1.727	0.001047
rs12058375	1	5896849	C	A	1.359	0.001048
rs518525	10	127832609	C	T	1.342	0.001049
rs9461856	6	33427422	G	A	0.7528	0.00105
rs1491976	3	151465283	C	G	1.512	0.001052
rs7960483	12	45531972	G	T	0.722	0.001053
rs75342345	22	49398644	A	G	1.713	0.001056
rs78114143	18	78354843	T	C	1.32	0.001057
rs11179520	12	73041304	C	T	1.401	0.001057
rs6096137	20	50872983	G	A	0.7395	0.001057
rs444016	5	109632746	A	G	0.7635	0.001058
rs17824225	3	5963357	A	G	1.341	0.001059
rs139966518	22	47014445	G	A	2.297	0.00106
rs78056508	5	169374544	C	G	1.51	0.00106
rs74918870	9	112387569	A	G	1.536	0.001065
rs147248951	1	98265756	G	A	2.468	0.001074
rs11580767	1	7096229	C	T	1.62	0.001075
rs16892781	6	81136935	C	T	1.523	0.001077
rs1307984	1	7437487	C	T	0.7292	0.001077
rs7211296	17	41778638	G	A	1.307	0.001078
rs116852790	22	24859721	C	T	1.479	0.00108
rs1755047	6	33463542	G	C	0.7528	0.001082
rs139178160	9	77430555	G	A	2.045	0.001082
rs9999718	4	83841700	T	C	1.319	0.001082
rs1056237	6	52530959	A	C	1.306	0.001084
rs1472100	2	43564224	C	T	0.7282	0.001086
rs10513696	3	171359948	C	T	2.581	0.001089
rs79940356	2	242041699	C	T	1.339	0.001091
rs10801728	1	89390442	T	C	1.336	0.001091
rs78099599	17	33639702	G	C	2.166	0.001093
rs13274827	8	93636512	A	G	1.31	0.001095
rs2154009	1	164933529	C	T	1.298	0.0011
rs4468442	12	59257444	G	A	0.7412	0.001101
rs9324628	5	149807571	G	A	1.309	0.001105
rs10809960	9	13513348	G	T	1.31	0.001107
rs2075945	22	27067928	A	G	0.7231	0.001109
rs41260244	10	6114773	A	G	2.534	0.001109
rs4913393	12	68051191	G	A	1.353	0.001112
rs78156675	12	17885313	G	A	1.759	0.001114
rs149133798	9	136643683	A	G	2.313	0.001123
rs11695406	2	26955261	A	G	0.737	0.001125
rs72804385	5	109512442	C	T	0.7658	0.001125
rs1465618	2	43326810	T	C	0.7278	0.00113
rs2621408	6	32779765	G	C	1.336	0.001131
rs75021385	3	67663048	A	G	2.144	0.001131
rs1841957	12	10409426	T	C	0.7675	0.001131
rs3006220	9	1913041	C	T	0.638	0.001133
rs117322143	11	3014395	G	A	2.24	0.001134
rs928762	21	26015422	A	C	1.44	0.001136
rs10795083	10	3864145	C	T	1.3	0.001136
rs16989337	22	31629069	A	T	1.604	0.001136
rs625117	3	172679291	A	G	1.307	0.001137
rs28458909	9	137362737	C	T	1.831	0.001138
rs80023663	9	32828006	G	A	1.852	0.001145
rs144398937	1	98191725	T	G	1.926	0.001145
rs3211690	9	89316143	T	A	1.402	0.001156
rs145330618	5	20604675	C	G	1.837	0.001158
rs143930737	17	8553885	G	A	2.176	0.001159
rs6849201	4	186060722	G	A	0.7633	0.001164
rs3814959	6	30627050	C	T	1.915	0.001168
rs2524388	19	14756754	G	T	1.374	0.001168
rs79567227	2	227914153	A	G	2.175	0.001169
rs4744168	9	93058201	T	G	1.298	0.00117
rs77213327	7	151928351	A	G	1.611	0.001174
rs2346109	2	199653350	C	T	2.047	0.001178
rs77586439	5	76992471	T	C	2.528	0.001178
rs13296540	9	35632001	G	A	0.7628	0.001179
rs2690097	6	25346514	T	C	0.7195	0.001181
rs13215566	6	89208919	C	G	1.577	0.001184
rs72818633	5	179204680	C	T	1.442	0.001186
rs117654733	10	101091960	A	C	1.814	0.001189
rs3888345	18	37524657	T	G	1.3	0.001197
rs141919823	10	101670945	CATAAA	C	1.904	0.001197
rs12890502	14	27741994	G	T	0.64	0.001203
rs6544659	2	43431284	C	A	0.7309	0.001205
rs948745	18	73413205	G	A	1.392	0.001205
rs118128593	2	200737849	T	C	2.275	0.001207
rs150412074	1	157105512	T	C	1.911	0.001207
rs7662623	4	180599119	A	C	0.7244	0.001209
rs76829634	21	16251990	T	C	1.91	0.00121
rs78848227	18	70090456	A	G	2.251	0.001214
rs2430424	2	10477899	A	G	1.305	0.001214
rs74917139	13	86046738	G	A	1.564	0.001215
rs61817726	1	167058726	G	A	1.3	0.001218
rs12239127	1	114074975	G	T	0.7594	0.001218
rs11265913	9	89483114	G	A	1.453	0.001218
rs76494531	7	40889698	T	C	0.6987	0.00122
rs622860	11	117598079	A	G	1.336	0.001223
rs2086748	2	144776676	A	G	0.6976	0.001224
rs2648832	8	128138422	C	A	0.7189	0.001229
rs9380409	6	34142480	C	T	1.303	0.001229
rs146069914	2	310436	C	G	1.99	0.00123
rs62298254	3	177421128	A	G	1.55	0.001232
rs3797612	5	179204698	T	C	1.423	0.001233
rs13417665	2	43411749	T	C	0.7011	0.001237
rs149469471	4	65626997	C	T	2.067	0.001239
rs17019581	2	36718837	A	C	0.6341	0.00124
rs11645789	16	19239534	G	A	1.298	0.001241
rs2406127	12	86282080	T	C	1.319	0.001243
rs251464	5	149816671	G	C	0.7245	0.001243
rs181412754	14	89204698	C	A	2.437	0.001246
rs75394522	4	6308291	A	G	1.61	0.001248
rs78756881	4	163217549	C	T	2.269	0.001248
rs137966580	1	33640969	C	A	2.677	0.001251
rs61173405	20	58159804	C	T	1.85	0.001252
rs202126677	5	3257949	AC	A	1.55	0.001252
rs77854615	21	19198302	A	G	1.542	0.001253
rs12143134	1	10649210	C	T	0.6236	0.001253
rs7600872	2	43562092	T	C	0.7319	0.001254
rs4573775	12	19446022	C	A	1.315	0.001258
rs3797173	5	24497138	A	C	0.2871	0.001261
rs10981618	9	113040007	A	C	0.7113	0.001261
rs145210129	11	119699356	G	A	1.802	0.001264
rs2972143	2	226251649	G	A	1.548	0.001264
rs13391262	2	2639121	C	T	1.356	0.00127
rs10864156	1	207240416	G	T	0.7622	0.001271
rs2857193	6	32779751	A	G	1.333	0.001273
rs60331558	18	88822	C	T	0.7669	0.001274
rs141061110	14	89418756	CCT	C	0.7236	0.001277
rs7126513	11	10932957	T	C	1.444	0.001284
rs150836669	9	128684268	G	T	1.896	0.001287
rs76980234	1	240621855	G	C	2.43	0.001294
rs75919551	4	146328490	G	A	1.507	0.001294
rs1476035	22	26765097	A	G	1.317	0.001297
rs576102	1	10609460	T	A	0.61	0.001301
rs180141	17	69916917	A	G	1.869	0.001302
rs117758773	3	96160015	G	A	1.545	0.001303
rs2621384	6	32791496	T	C	1.334	0.001304
rs74734298	21	31514174	C	T	0.6355	0.001305
rs3732481	3	114764566	T	G	2.089	0.001311
rs2281858	10	103512133	C	T	1.294	0.001313
rs146619930	17	37357930	T	C	2.156	0.001317
rs79846387	1	93258900	A	C	1.768	0.001321
rs13429458	2	43411699	A	C	0.7029	0.001325
rs11639448	15	32652669	A	G	0.7472	0.001327
rs17577980	6	32392044	G	A	0.6169	0.00133
rs12363292	11	10126421	T	C	0.7071	0.001331
rs3959997	6	115838393	C	T	1.351	0.001332
rs117645788	11	19934308	G	A	1.958	0.001334
rs10211106	2	43570914	C	T	0.7246	0.001334
rs12948970	17	41998820	A	T	1.295	0.00134
rs9380355	6	33458922	G	A	0.7562	0.00134
rs17008755	2	61377294	A	G	1.315	0.001342
rs217628	14	61914035	A	C	1.551	0.001343
rs117159720	1	171461504	G	A	1.968	0.001345
rs7144469	14	23546692	C	A	1.291	0.001345
rs12079668	1	183825682	A	G	1.678	0.001348
rs2492056	9	133925526	T	G	1.736	0.001349
rs150119712	18	46731904	G	A	2.49	0.001351
rs2621387	6	32790194	A	C	1.331	0.001351
rs116922446	6	45405134	A	G	1.795	0.001352
rs80068045	7	155648418	TC	T	2.014	0.001357
rs2084637	11	122520479	T	C	1.322	0.001357
rs3925222	3	192230660	A	C	0.5148	0.001365
rs10577630	13	95183981	T	TCCA	1.369	0.001367
rs1078792	6	30451843	G	T	1.717	0.001372
rs115309932	2	107712390	G	A	2.15	0.001376
rs10470517	3	181008268	T	C	0.7716	0.001377
rs10785581	12	45537190	C	G	0.7257	0.001378
rs117716903	8	81318468	T	C	2.565	0.001382
rs13220475	6	162972285	C	T	1.355	0.001383
rs35976892	22	45248208	C	CA	1.3	0.001385
rs150748901	21	29684011	G	A	2.353	0.001387
rs150430509	14	43292096	T	C	1.749	0.001387
rs12142102	1	32435637	A	C	0.511	0.001387
rs1264539	6	30420924	T	C	1.716	0.001389
rs2283855	22	29400786	C	T	1.401	0.00139
rs149433289	13	111433452	C	A	1.562	0.001392
rs76817710	2	226256649	T	C	0.5005	0.001393
rs9465397	6	19445349	C	T	2.023	0.001394
rs148957764	21	21007077	C	T	2.023	0.001394
rs75563203	15	99994005	G	A	2.248	0.001399
rs77748159	14	99178756	C	T	1.824	0.0014
rs12601024	17	34607047	G	A	0.7512	0.001402
rs626821	19	56122236	C	T	0.7409	0.001407
rs77093077	1	23133840	C	A	1.655	0.001409
rs7021634	9	126524190	C	T	1.294	0.00141
rs113520162	6	30639412	G	A	1.763	0.001411
rs118044894	7	30304335	A	G	1.652	0.001412
rs139528	22	41276267	A	C	0.7313	0.001414
rs12051898	17	55802661	C	T	1.608	0.001415
rs61965136	13	80066009	G	T	1.498	0.001417
rs78198093	2	200793710	A	G	1.701	0.00142
rs1241320	1	85462554	C	A	1.35	0.001423
rs7905538	10	3864643	C	T	1.293	0.001426
rs17303831	15	61842133	T	C	1.363	0.001428
rs4604771	10	66741529	T	G	1.638	0.001428
rs861162	12	130081453	C	T	1.44	0.001429
rs116916036	11	120769784	A	G	1.554	0.001435
rs60856176	6	3994765	G	A	1.402	0.001436
rs12306541	12	72274396	C	T	1.867	0.001437
rs12032870	1	15077911	C	T	1.545	0.001438
rs4915626	1	60029232	C	A	2.077	0.001439
rs77846256	1	224734031	G	A	1.994	0.001439
rs60885838	19	39277962	A	G	1.755	0.00144
rs146260192	2	192788573	T	C	2.179	0.001442
rs200359728	20	8023681	G	GGACTT	1.677	0.001442
rs80098224	8	69517522	G	T	1.419	0.001443
rs57436248	11	92530815	C	T	2.346	0.001443
rs76005917	10	7576776	G	A	2.161	0.001446
rs2236517	9	132594007	C	T	0.5655	0.001449
rs2261566	6	32786304	C	T	1.328	0.00145
rs3787639	21	26008867	G	A	1.43	0.001452
rs143338209	10	109218626	C	T	0.4675	0.001453
rs3910051	4	148200342	C	T	1.374	0.001453
rs76196680	7	119420406	C	A	0.6888	0.001453
rs141646419	6	52676037	A	T	2.089	0.001454
rs76375458	12	78350162	C	T	1.389	0.001455
rs12748751	1	243477579	G	A	1.348	0.001459
rs78578677	3	36705511	C	T	1.826	0.001461
rs284298	1	10650198	G	A	0.7154	0.001462
rs9533430	13	43217594	A	G	1.968	0.001462
rs77967704	2	37456324	C	G	1.842	0.001464
rs77700026	3	188696980	T	C	1.679	0.001466
rs11857570	15	101539757	G	A	1.916	0.001469
rs7964262	12	3475934	T	C	0.7141	0.001471
rs117718423	15	53983270	G	C	2.511	0.001473
rs980772	2	144684623	T	G	0.6987	0.001474
rs17818002	2	31882717	C	T	0.5898	0.001478
rs78306761	20	7404407	G	A	2.436	0.001479
rs9615066	22	45223008	G	A	1.305	0.001479
rs2753609	14	85614925	A	G	1.444	0.00148
rs1289666	1	117095648	T	C	0.7105	0.001481
rs7908484	10	119611032	G	A	1.344	0.001485
rs1588770	7	131009064	A	G	0.6973	0.001487
rs2237182	6	16553695	C	T	0.6742	0.001491
rs74239359	13	64411713	G	A	1.763	0.001493
rs77069946	6	91018998	C	T	0.4836	0.001495
rs11219114	11	123323812	A	C	0.7672	0.001495
rs11268965	2	193869716	GTGCCAGTAAATA	G	1.414	0.0015
rs11736349	4	73234037	A	C	1.293	0.001502
rs117670443	8	74107390	A	G	2.07	0.001502
rs4782632	16	84515443	G	T	1.527	0.001503
rs4318720	4	117411099	G	A	1.301	0.001506
rs147037320	10	43961946	C	T	1.816	0.001506
rs58943887	9	135835376	A	G	2.26	0.001508
rs9568502	13	51067904	T	C	0.7261	0.001508
rs2857177	6	32785063	C	T	1.326	0.00151
rs72773323	10	8408392	G	A	1.364	0.00151
rs7429946	3	38706031	A	G	1.307	0.001511
rs694979	1	84281463	A	G	0.7566	0.001512
rs1363919	5	53330023	T	G	0.6685	0.001512
rs7589599	2	223218672	A	G	1.332	0.001515
rs12335054	8	57499634	T	C	1.308	0.001515
rs74730369	12	14146149	T	C	1.726	0.001517
rs199737710	20	58883188	G	GT	2.192	0.001519
rs77502983	10	78438055	A	C	1.554	0.001522
rs11638089	15	32655438	G	A	0.7501	0.001526
rs79292923	6	169472493	A	G	1.844	0.001527
rs2070902	1	161217875	C	T	0.7681	0.001528
rs117919566	12	4650802	C	A	1.618	0.001535
rs11724514	4	73234436	G	T	1.293	0.001536
rs12500950	4	7618468	C	T	1.456	0.001538
rs4806970	19	1099070	G	A	1.361	0.001539
rs12047444	1	29909854	A	T	0.583	0.001541
rs117536766	3	127774927	C	T	1.929	0.001541
rs80029636	2	120473084	G	A	1.866	0.001542
rs60235494	5	178575248	A	C	1.294	0.001542
rs142321341	5	7556266	A	C	2.46	0.001545
rs6835873	4	5402240	C	G	1.356	0.001546
rs10022188	4	186470049	T	C	1.302	0.001546
rs2857164	6	32790442	A	C	1.325	0.001548
rs11793168	9	135880733	C	T	1.46	0.001548
rs9380671	6	11961499	T	C	1.72	0.001548
rs1911127	2	28056826	G	A	1.293	0.001549
rs12446202	16	5105270	T	C	1.387	0.001553
rs4468721	18	62161939	C	T	1.349	0.001554
rs6493774	15	55272548	T	A	1.328	0.001558
rs749924	2	242084344	C	T	1.29	0.001568
rs138360154	3	73842037	G	A	1.82	0.00157
rs148455447	6	99245565	A	G	2.148	0.00157
rs63630260	12	86213251	A	AC	1.317	0.001572
rs13292810	9	2931341	G	A	1.758	0.001575
rs1361920	9	30580902	A	G	0.7396	0.001576
rs2857165	6	32789960	A	G	1.325	0.001584
rs465506	6	33391231	A	G	0.7615	0.001585
rs4821513	22	36617772	T	C	0.6993	0.001586
rs139218259	20	59342582	C	T	1.926	0.001586
rs41023	7	104498238	A	C	1.48	0.001589
rs137956387	8	49842551	C	T	1.672	0.001596
rs28624757	4	1523176	T	C	1.316	0.001597
rs12605373	18	25879828	T	C	0.6032	0.001598
rs138157990	10	63621255	T	C	2.3	0.001598
rs10904112	10	3866750	C	A	1.289	0.001609
rs140897033	1	14749311	G	A	2.274	0.001612
rs415843	5	109617708	A	G	0.7724	0.001617
rs144273015	11	128599465	AT	A	1.755	0.001621
rs77573664	21	16252532	T	C	1.408	0.001624
rs148245559	1	40434909	G	A	2.042	0.001627
rs75296814	10	51400577	C	T	1.745	0.001628
rs4657629	1	167065145	G	A	1.29	0.001635
rs16852485	2	214680236	G	A	0.7712	0.001636
rs12456328	18	48930726	C	T	1.435	0.001639
rs972314	1	89376483	G	A	1.322	0.001642
rs12323375	14	27772695	C	T	0.73	0.001643
rs2742946	1	23559582	C	T	0.7627	0.001643
rs12155582	8	61195859	G	A	1.366	0.001645
rs34991604	22	38286678	CCT	C	1.394	0.001649
rs17150418	11	87626318	G	A	2.14	0.00165
rs77421533	18	57094607	C	T	1.621	0.001651
rs123712	7	103590843	A	C	0.7315	0.001652
rs146446884	3	77267644	T	C	2.219	0.001653
rs9533457	13	43334713	A	G	1.866	0.001655
rs12572629	10	112233303	T	C	0.7608	0.001656
rs10512121	9	81737528	T	G	1.293	0.001661
rs80327344	18	15039082	G	C	1.717	0.001663
rs116988845	17	60517777	T	C	2.22	0.00167
rs144116559	7	38314227	C	A	1.893	0.001674
rs75519636	13	106987236	T	C	1.805	0.001677
rs2409434	21	32083977	C	G	0.6734	0.001681
rs148342401	6	52880399	T	A	0.4322	0.001683
rs76763386	22	25971317	C	T	1.632	0.001688
rs117301382	8	74887186	C	T	2.315	0.001689
rs17642263	2	137879626	G	T	1.731	0.001694
rs77344960	22	26725944	A	G	0.7599	0.001695
rs2419836	10	113566654	T	C	1.3	0.001696
rs75449578	1	21665267	C	T	1.318	0.001699
rs60865815	17	957695	C	T	1.549	0.001702
rs442745	6	33414464	T	C	0.7613	0.001705
rs10981377	9	112382609	C	T	1.289	0.001707
rs4766347	12	5248261	A	C	0.7594	0.001707
rs144821449	18	69011292	G	A	1.675	0.00171
rs461964	6	33392797	T	G	0.7628	0.001713
rs6834403	4	5402285	G	A	1.351	0.001716
rs111824877	3	87628194	C	T	1.592	0.001716
rs6824965	4	168700040	G	A	1.291	0.001719
rs4906201	14	102454310	C	T	1.823	0.001723
rs7655731	4	4379811	T	C	1.323	0.001728
rs1241716	14	92205060	G	A	1.293	0.00173
rs79785899	1	67920181	A	G	1.521	0.001731
rs146675734	17	55784454	TAAC	T	1.636	0.001732
rs138848492	3	64406339	C	T	1.831	0.001734
rs148039407	1	113986821	T	C	2.132	0.001735
rs79570526	5	58961992	T	C	1.743	0.001736
rs143906546	5	146166604	C	T	2.007	0.001737
rs17161879	5	109515307	C	T	0.7738	0.001739
rs78259751	10	81851295	C	T	1.853	0.00174
rs139555515	16	58807872	AG	A	2.168	0.00174
rs180922	10	113976338	C	T	1.288	0.001741
rs8072388	17	548149	C	T	0.6768	0.001741
rs61418348	9	126296363	G	A	1.297	0.001743
rs8179187	15	25407179	T	G	1.31	0.001743
rs2943658	2	226258868	G	A	1.532	0.001744
rs459927	6	33405755	G	C	0.7621	0.001745
rs144120769	15	75555289	G	A	2.078	0.001748
rs12624396	20	35987007	T	C	1.472	0.001748
rs7708670	5	7938736	G	A	0.6825	0.001748
rs2398741	5	144382986	A	G	0.7108	0.001749
rs72816761	2	75580003	G	A	1.521	0.001753
rs12441791	15	61846388	A	G	1.354	0.001754
rs12629845	3	38084938	C	T	1.286	0.001755
rs138254322	3	153368491	A	G	2.188	0.001755
rs16961624	15	48771457	G	A	1.514	0.001759
rs62479161	7	62676069	G	A	0.7439	0.001761
rs29883	7	40919379	G	A	0.7682	0.001762
rs148582100	3	25863337	A	G	1.65	0.001763
rs6812255	4	5402142	A	G	1.35	0.001766
rs13409024	2	28573511	A	G	1.302	0.001766
rs72888985	1	45213252	T	G	1.345	0.001766
rs73438920	15	83234284	A	G	0.6621	0.001767
rs10102229	8	86545561	C	T	0.7733	0.00177
rs11073406	15	94915220	A	G	1.443	0.00177
rs148839340	5	105101722	C	A	1.955	0.001771
rs11693631	2	153417634	T	C	1.47	0.001771
rs12997597	2	144693133	T	C	0.7032	0.001773
rs17478890	7	146022252	G	C	0.6283	0.001778
rs28450541	7	79327230	T	G	1.902	0.001784
rs4234241	3	33161152	C	T	1.293	0.001785
rs78994018	7	71147028	A	G	2.09	0.001787
rs10496166	2	68836777	G	A	1.288	0.001788
rs17036831	4	106599379	C	T	0.6266	0.001789
rs1559074	5	169388494	C	T	1.489	0.001789
rs10999721	10	71187843	C	T	0.4437	0.001795
rs115212159	3	139197459	A	C	2.302	0.001802
rs35596334	2	162132318	T	C	1.304	0.001807
rs10848865	12	3458726	C	T	0.7686	0.001808
rs62083731	17	60185045	T	C	1.615	0.001808
rs17504372	18	53376680	C	T	1.798	0.001809
rs1371786	9	109347755	T	C	1.301	0.001812
rs75662200	5	179610039	A	G	1.89	0.001817
rs2176040	2	226228086	G	A	1.534	0.00182
rs145386632	16	30542038	G	C	1.611	0.00182
rs12499534	4	151353992	C	T	0.6673	0.00182
rs73545014	6	133821399	A	G	2.182	0.001821
rs150204969	11	13782988	C	A	1.863	0.001825
rs2299785	21	39918976	T	C	1.315	0.001826
rs117457146	2	115987560	C	T	1.661	0.001829
rs77893250	2	111895458	T	C	1.435	0.001829
rs149389231	11	19928518	G	A	2.055	0.001834
rs116966815	1	56245908	C	G	1.543	0.001836
rs17007638	2	71952652	G	T	0.6065	0.001839
rs56738835	3	175302371	G	A	0.7059	0.001839
rs78734816	6	169300689	C	T	1.949	0.00184
rs78293406	15	27478909	G	A	1.854	0.001841
rs77031126	6	82523474	T	C	1.519	0.001842
rs6754371	2	27092196	A	G	0.7306	0.001842
rs494442	11	127003697	T	C	1.287	0.001843
rs76657966	12	86290841	T	G	1.317	0.001844
rs465223	6	33391939	G	C	0.7643	0.001846
rs78683865	9	91994715	G	A	1.765	0.001848
rs2807355	1	22167484	C	A	1.404	0.001849
rs7295050	12	130093585	A	G	1.477	0.001852
rs11580685	1	201394524	C	T	0.6597	0.001852
rs74392311	10	113556348	G	A	1.517	0.001854
rs141186669	22	34980036	C	T	1.948	0.00186
rs4896983	6	148263028	T	C	1.56	0.001866
rs1583185	11	127536133	G	T	0.4734	0.001867
rs6785239	3	68952251	A	G	0.7677	0.00187
rs78597986	2	206591680	G	T	0.5069	0.001871
rs883541	17	68452981	A	G	0.7753	0.001871
rs3861142	13	79705022	C	T	0.7684	0.001873
rs79034058	3	12709059	A	G	1.896	0.001876
rs2489363	9	100580873	T	G	1.301	0.00188
rs10403040	19	40790141	T	A	1.522	0.00188
rs7027264	9	112407026	A	C	1.463	0.001881
rs11703440	22	27116272	A	G	0.7683	0.001882
rs146028464	18	37349055	C	T	1.726	0.001882
rs78017900	2	95062459	G	A	2.241	0.001886
rs77083982	1	75768571	T	C	2.416	0.001887
rs12247441	10	33563036	C	A	1.3	0.001887
rs899494	13	95209550	G	A	1.335	0.001887
rs140711184	12	124667692	C	T	1.877	0.001887
rs117295204	17	10311724	C	T	2.154	0.001888
rs72703632	14	89414512	G	A	1.296	0.00189
rs3013465	1	40358751	G	A	1.781	0.001893
rs74546838	3	25516250	T	C	1.924	0.001896
rs10927024	1	243466843	G	A	1.393	0.0019
rs4631466	8	15026932	C	T	1.289	0.0019
rs833520	18	49038189	T	C	1.285	0.001902
rs4372639	15	94889272	C	A	1.44	0.001904
rs2234358	3	45947552	G	T	1.292	0.001904
rs925735	2	226314914	G	C	1.527	0.001908
rs72871723	2	155160581	T	C	2.134	0.001908
rs3811035	1	157515771	A	G	1.294	0.00191
rs388769	8	17724895	C	T	0.7736	0.001911
rs1316642	3	114305216	A	G	1.284	0.001913
rs67211777	3	87577886	C	A	1.605	0.001913
rs736966	13	108851693	G	A	0.7578	0.001913
rs72934119	6	95727275	T	C	0.7673	0.001914
rs146846820	9	8966164	A	C	1.85	0.001915
rs17749155	8	10210563	G	A	0.7038	0.001916
rs1539170	1	14373990	A	G	1.497	0.00192
rs11745496	5	168892526	A	G	1.289	0.00192
rs139125083	1	200883014	T	G	2.132	0.001923
rs187422066	15	45740220	G	A	2.486	0.001923
rs12356475	10	66001962	T	C	1.356	0.001928
rs16950266	17	14706628	C	T	0.4851	0.00193
rs201242146	9	128826364	G	GA	1.8	0.00193
rs116906018	19	37740916	T	C	2.409	0.001934
rs2943640	2	226228869	C	A	1.53	0.001938
rs4557302	4	42201989	A	G	0.7464	0.001942
rs10869499	9	75091011	A	G	0.7763	0.001942
rs62518584	8	71642474	T	C	1.516	0.001948
rs7008455	8	123661646	C	T	2.062	0.00195
rs10863245	1	207375001	G	A	0.7642	0.001951
rs79414208	1	67950542	A	G	1.865	0.001957
rs465474	6	33391365	A	G	0.7647	0.001964
rs117890172	12	120327837	T	C	2.003	0.001965
rs11442373	12	123532754	T	TG	2.015	0.001965
rs146872972	2	72878961	A	G	2.076	0.001966
rs2943641	2	226229029	C	T	1.529	0.001967
rs937345	6	19413542	C	T	1.976	0.001971
rs74538168	11	117870773	C	T	1.639	0.001971
rs1158785	6	32790794	C	T	1.319	0.001972
rs144992097	13	24282875	C	T	2.212	0.001973
rs1863741	10	121567514	C	G	1.283	0.00198
rs7105674	11	123360150	A	C	0.7729	0.00198
rs138565069	12	22416720	C	T	2.11	0.001981
rs2953511	8	86328641	A	G	0.7756	0.001982
rs10082229	1	183803284	G	A	0.7683	0.001985
rs17487823	9	37252588	A	C	2.444	0.001987
rs72613816	2	23293904	G	A	1.685	0.001992
rs4269345	6	82770689	T	C	0.763	0.001993
rs208876	21	17398165	A	G	1.286	0.001996
rs8068952	17	61209283	C	G	1.458	0.001999
rs7240881	18	11137738	A	G	1.589	0.002
rs13386613	2	171422592	A	G	1.61	0.002003
rs4656010	1	88080777	T	C	1.281	0.002003
rs77069568	13	53502568	G	A	1.888	0.002004
rs13015219	2	151770876	A	G	0.7776	0.002005
rs2719161	2	193548749	T	C	1.471	0.002005
rs946308	1	58245064	C	A	0.64	0.002007
rs284250	1	10641381	C	A	0.6842	0.002008
rs62369380	5	67206556	G	A	0.5355	0.002009
rs2048068	1	91559111	C	A	1.3	0.00201
rs80118702	5	157555757	G	A	2.208	0.002012
rs77310361	18	78395326	G	A	1.95	0.002015
rs72940317	2	205241336	A	G	0.7253	0.002017
rs17703257	3	116347847	A	G	1.48	0.002018
rs504199	19	2989812	G	T	0.7766	0.002019
rs6922561	6	41197963	C	T	0.5572	0.002023
rs12966292	18	24606783	A	C	1.284	0.002024
rs2053386	2	27021844	T	C	0.7296	0.002026
rs61897200	11	3975062	A	G	2.143	0.002027
rs7037490	9	38085787	G	A	1.304	0.002027
rs9648516	7	41991353	G	A	0.7376	0.002028
rs3765857	1	210409194	A	G	0.7594	0.002028
rs2858737	22	32584690	G	A	0.6369	0.002029
rs2857210	6	32773965	G	A	1.321	0.002031
rs66749519	15	70306096	G	A	1.344	0.002032
rs7571839	2	82784249	T	C	2.026	0.002035
rs4798740	18	8984684	A	G	1.325	0.002036
rs10150685	14	96949105	C	T	1.338	0.002039
rs2972146	2	226235982	T	G	1.527	0.002044
rs17832582	10	2330521	A	G	0.6129	0.002045
rs12201958	6	23996658	G	A	0.6297	0.002053
rs844347	12	50067893	A	C	1.411	0.002055
rs72807137	5	174853880	A	G	1.312	0.002056
rs11876300	18	71073360	C	A	1.295	0.002057
rs34523857	4	27053350	G	A	1.405	0.002058
rs117589107	9	38127479	T	C	1.428	0.002058
rs2943645	2	226234464	T	C	1.526	0.00206
rs17148276	9	131779595	G	A	0.7451	0.002063
rs118056441	5	100333585	G	A	0.4897	0.002064
rs2765160	13	23995352	G	T	1.441	0.002066
rs7460650	8	86461856	G	A	0.7769	0.002066
rs11623565	14	20245631	T	C	1.351	0.002067
rs13127506	4	1500082	G	A	0.7707	0.002067
rs2236630	3	38088622	C	T	1.281	0.002071
rs75841646	2	5729112	C	T	1.658	0.002073
rs2857161	6	32791520	A	G	1.316	0.002074
rs57581259	9	93163919	G	A	1.444	0.002077
rs147471346	21	34050675	T	C	2.331	0.002082
rs7770643	6	161413348	G	T	0.6841	0.002082
rs1675520	3	98526940	A	G	1.344	0.002084
rs5767503	22	47110149	C	T	1.284	0.002085
rs216311	12	6019277	C	T	1.336	0.002092
rs75870332	14	27284333	T	A	2.035	0.002092
rs2277051	5	148481372	T	C	1.42	0.002092
rs34629484	8	132490369	G	A	1.402	0.002092
rs61746994	2	217847567	G	A	1.563	0.002093
rs10814247	9	35507293	A	G	0.7628	0.002093
rs145059098	6	71733173	A	G	1.818	0.002094
rs13030651	2	43281066	G	A	0.7334	0.002097
rs138819258	3	8645337	G	A	2.329	0.002098
rs1640409	22	20191573	A	C	1.285	0.002102
rs77926872	2	170236814	G	C	0.4784	0.002103
rs10087545	8	77780670	C	T	1.316	0.002103
rs6885099	5	77234524	G	A	1.373	0.002107
rs461887	6	33393010	T	C	0.7659	0.00211
rs10807124	6	33436287	G	A	0.7564	0.00211
rs6551931	4	65496218	C	T	1.693	0.002112
rs6469129	8	107666950	A	G	0.7763	0.002113
rs11692979	2	212552041	T	G	1.923	0.002114
rs456993	6	33390501	T	C	0.7661	0.002116
rs117228872	6	130418119	A	G	2.006	0.002116
rs13022238	2	200796915	C	A	1.296	0.002121
rs76874797	14	51782336	A	G	2.221	0.002124
rs72933633	6	105870219	C	T	0.622	0.002125
rs73003513	2	148493550	C	T	0.7061	0.002127
rs12623266	2	152283344	A	G	1.542	0.002128
rs4984597	15	94894665	T	C	1.433	0.00213
rs60487641	9	13528143	G	T	1.283	0.002132
rs3931630	18	148913	G	A	1.311	0.002132
rs547366	1	5268565	A	G	1.289	0.002133
rs1857378	1	57937739	A	G	1.376	0.002138
rs16918892	9	100088583	T	C	1.309	0.00214
rs77839318	6	105783346	T	C	0.5771	0.002144
rs79390993	20	15063325	A	G	1.837	0.002149
rs74227064	1	45932050	A	G	2.064	0.002151
rs7823650	8	116488742	G	A	0.7783	0.002152
rs10044088	5	24070883	G	A	1.313	0.002153
rs117174222	9	33278284	A	G	1.666	0.002154
rs116956321	21	14483134	G	A	2.173	0.002156
rs10942944	5	81167144	A	G	1.34	0.002158
rs75876539	10	118488066	C	A	1.412	0.002161
rs2046045	5	77239986	G	T	1.371	0.002162
rs11792101	9	93773188	G	A	1.319	0.002164
rs189759062	3	185039253	G	T	1.844	0.002169
rs145254478	5	175039519	G	A	0.353	0.002171
rs9839197	3	189706845	A	C	1.42	0.002178
rs3784635	15	61962790	T	C	1.338	0.002178
rs1367176	2	105007117	G	T	1.283	0.002179
rs58263193	22	20194546	T	G	1.283	0.002179
rs2706744	4	169099967	A	G	0.7683	0.002182
rs2269708	6	30644191	T	C	1.828	0.002186
rs6504026	17	61224634	A	G	1.732	0.002188
rs2943659	2	226260538	A	G	1.52	0.002194
rs117394168	11	107208658	C	T	2.383	0.002197
rs117163232	1	210054732	G	A	1.93	0.002201
rs6575433	14	94467372	C	T	0.7066	0.002203
rs17288742	3	56345978	A	G	1.938	0.002208
rs34418349	1	227915971	G	A	1.575	0.002208
rs16874052	4	23734900	A	G	1.632	0.002213
rs202033097	9	75589532	C	CATA	1.859	0.002217
rs117561372	3	35880929	A	G	2.351	0.002218
rs146548948	4	102658313	TC	T	1.628	0.002218
rs1116978	9	11590844	C	A	0.7801	0.002222
rs2857174	6	32786991	C	T	1.316	0.002222
rs73466159	15	97370727	T	C	1.582	0.002223
rs117620786	3	130503548	G	A	1.834	0.002228
rs75134615	1	90085130	A	G	1.936	0.002231
rs116885442	9	2934024	G	T	0.2785	0.002231
rs142306409	11	126601371	G	A	1.894	0.002231
rs2239616	6	52570200	C	G	1.282	0.002232
rs79793247	11	29959578	A	G	2.126	0.002233
rs141782187	1	246820055	C	T	2.126	0.002233
rs180066	17	69963203	A	G	1.826	0.002234
rs10477381	5	148480233	T	C	1.419	0.002236
rs2072445	17	49510350	G	T	1.514	0.002244
rs58462286	8	93560408	CTAGAAA	C	1.29	0.002247
rs4665930	2	26950652	C	T	0.752	0.002248
rs2621419	6	32773229	C	T	1.317	0.002249
rs7948432	11	102025828	C	T	0.7171	0.00225
rs61901856	11	110069159	A	G	1.752	0.00225
rs139498497	20	39587316	A	G	1.795	0.002255
rs721146	21	24540925	A	C	0.7459	0.002258
rs453590	6	33435645	T	C	0.7704	0.002259
rs11706959	3	77616432	T	C	0.6501	0.002259
rs146651754	17	66775642	A	C	2.377	0.00226
rs1010650	6	91677709	C	T	0.6222	0.002266
rs77298896	14	101063926	G	A	0.6499	0.002267
rs16953061	16	12321349	C	T	2.237	0.00227
rs766233	15	94894224	G	A	1.429	0.002272
rs34960127	14	20970442	A	G	0.7146	0.002272
rs34480341	3	141828436	G	A	1.296	0.002273
rs143183425	1	105957938	A	C	2.039	0.002274
rs58132610	9	99261145	T	C	1.408	0.002275
rs2000316	14	62077648	A	C	0.7744	0.002278
rs6995750	8	15042815	T	C	1.282	0.002278
rs12050260	14	23291885	T	C	1.284	0.002279
rs7337504	13	55045220	C	T	0.765	0.002281
rs140082370	10	43945601	C	T	2.257	0.002282
rs7793683	7	156140275	T	C	0.7727	0.002282
rs137977288	7	55389328	C	T	2.375	0.002284
rs76596664	1	113777561	A	C	2.165	0.002285
rs11704194	22	27106729	T	C	0.7804	0.002287
rs79747288	10	8461062	C	T	0.6738	0.002289
rs138121433	4	52926194	T	C	2.122	0.002289
rs12591940	15	61383301	C	T	1.354	0.002294
rs2376400	2	105185194	G	A	0.7557	0.002296
rs1343947	7	2981900	G	A	0.7308	0.002296
rs11773791	7	62868581	A	C	0.7476	0.002297
rs149681233	15	61025002	T	C	2.122	0.002298
rs117762787	11	60971087	C	T	1.572	0.002299
rs10130129	14	20760659	T	G	1.358	0.002306
rs17536223	1	53768907	C	A	1.454	0.002309
rs9694643	8	29794263	C	A	0.6873	0.00231
rs9958009	18	67474100	A	C	1.592	0.00231
rs1579207	3	69098711	G	T	1.294	0.00231
rs9843949	3	60640273	C	T	0.7789	0.002315
rs17007615	4	83872189	A	G	1.721	0.002317
rs147487430	2	145093653	TC	T	1.672	0.002319
rs74348768	1	245438623	C	A	2.02	0.002319
rs10493049	1	31703278	A	G	0.6679	0.002325
rs143272574	4	18411255	C	T	1.844	0.002326
rs59196059	11	134822348	G	T	1.954	0.002326
rs78465991	11	96512561	G	A	1.491	0.00233
rs7823287	8	21442285	T	C	1.37	0.002332
rs141573843	15	93278993	TAGAC	T	1.773	0.002333
rs200738641	7	18907717	AC	A	1.679	0.002334
rs1479934	3	188248765	A	G	1.283	0.002335
rs77292326	18	11737232	T	A	0.7619	0.002338
rs79926713	6	33427745	G	T	0.7657	0.002341
rs141408597	22	48450880	C	T	0.3523	0.002341
rs35864810	15	93076483	T	C	1.275	0.002344
rs147470526	12	21512078	A	G	2.44	0.002345
rs3099805	11	132264609	G	A	0.5722	0.00235
rs977785	6	6588648	C	A	0.7589	0.002353
rs4585827	9	24074409	G	T	1.942	0.002354
rs79330467	15	87919247	C	T	2.279	0.002356
rs139024047	7	50767119	G	T	1.918	0.002356
rs140798978	4	34349523	A	G	2.005	0.002356
rs10103335	8	61232433	C	T	1.299	0.002357
rs75025326	12	127902090	G	A	0.5142	0.002358
rs1287274	5	36048335	T	C	1.295	0.002358
rs547485	5	178575993	C	G	1.28	0.002359
rs11020961	11	94842443	A	G	1.378	0.002365
rs118002192	4	115308340	T	C	1.492	0.002367
rs75413353	1	56526343	C	T	1.55	0.002373
rs6496060	15	94887584	T	C	1.427	0.002375
rs6544660	2	43461357	C	T	0.749	0.002379
rs78109710	2	11369944	G	A	1.751	0.002379
rs3105796	5	10145244	T	C	0.6886	0.00238
rs11864453	16	72016581	C	T	1.339	0.002381
rs7531042	1	108066572	T	C	1.321	0.002382
rs3134931	6	32222843	C	T	0.778	0.002389
rs35158456	3	31806604	C	T	1.343	0.002392
rs146204931	6	6273746	C	T	2.047	0.002396
rs13044579	20	6793773	A	G	0.5157	0.002397
rs79861228	17	13993849	T	C	1.623	0.002399
rs150854898	1	20646368	G	A	2.477	0.002402
rs1926657	13	95222702	C	T	1.287	0.002404
rs2288904	19	10631494	G	A	0.7554	0.002404
rs118015821	10	29574026	G	A	1.635	0.002407
rs117880938	7	3589349	T	G	2.301	0.002407
rs143445630	15	70443380	G	A	0.6212	0.002408
rs117452452	6	112259394	A	G	2.301	0.002408
rs117588705	2	189989366	T	C	1.794	0.002409
rs1401974	3	180854943	A	G	0.7821	0.002412
rs1486651	8	61235139	C	T	1.298	0.002414
rs75894156	8	6482578	G	A	2.197	0.002414
rs7245519	19	56933599	T	C	1.299	0.002423
rs150019132	3	89273639	G	A	2.095	0.002423
rs4813982	20	11277984	T	C	1.454	0.002425
rs3911890	1	204061593	G	A	0.7607	0.002428
rs118139107	13	42441607	T	C	2.513	0.002429
rs185698962	1	41098806	C	A	2.269	0.002431
rs2302783	17	68450932	C	T	0.7804	0.002436
rs61799438	1	115320199	T	G	0.7438	0.002437
rs4909739	8	138169734	A	G	2.512	0.002437
rs16963721	15	50429420	T	C	1.641	0.002438
rs421166	22	21074234	G	A	1.451	0.002438
rs4823802	22	48540231	T	C	1.288	0.002438
rs117010028	14	104622804	G	A	1.8	0.002439
rs79829193	6	148040174	T	C	1.884	0.002442
rs75139539	1	43375311	C	T	1.935	0.002442
rs2747477	6	33382108	A	G	0.7728	0.002445
rs11809762	1	175190449	A	G	1.323	0.002446
rs12914458	15	23710057	T	C	1.278	0.002447
rs1515108	2	226258370	T	C	1.511	0.00245
rs79952734	10	111255753	A	C	1.831	0.002454
rs78048661	6	8446912	C	A	1.628	0.002455
rs73160596	22	27581438	T	C	0.5231	0.002461
rs150002816	19	21886168	A	G	2.058	0.002463
rs361052	3	13029299	G	A	0.7112	0.002468
rs7315621	12	131600651	G	A	1.276	0.002469
rs73260922	14	48994841	G	A	1.429	0.002479
rs12030542	1	70386023	C	T	1.286	0.002481
rs117738955	11	127840226	C	A	1.936	0.002482
rs6738887	2	28045600	C	T	1.279	0.002483
rs28359584	1	230747823	G	T	0.7667	0.002485
rs141944555	6	6802937	G	A	2.326	0.002486
rs147372599	17	72048100	C	T	0.2822	0.002488
rs1425116	3	190392636	A	C	2.147	0.002492
rs117030618	7	123789377	T	C	2.091	0.002492
rs7087570	10	19652036	A	G	1.393	0.002493
rs74449391	1	89715028	C	T	2.009	0.002497
rs76073177	12	87405760	C	A	1.551	0.002497
rs258940	5	144553603	A	T	0.6517	0.002498
rs10495474	1	240712978	G	A	1.274	0.002501
rs142712092	4	126917534	T	G	2.193	0.002503
rs11128603	3	12344329	A	G	1.681	0.002503
rs188851776	16	75226050	C	T	1.995	0.002504
rs2369861	4	5554254	C	T	0.5481	0.002506
rs6721602	2	142131968	A	C	1.571	0.00251
rs79363933	8	6838588	A	G	0.7592	0.00251
rs1033466	16	1471744	A	G	1.275	0.002513
rs80090576	10	129364256	A	G	1.735	0.002513
rs6892322	5	151459434	G	C	1.931	0.002514
rs10496968	2	144766679	T	C	0.7156	0.002516
rs80089720	15	40259426	G	T	2.091	0.00252
rs58231871	7	27604074	A	G	1.274	0.00252
rs4859708	4	76701410	G	A	1.484	0.002522
rs12483290	21	38721610	C	T	1.363	0.002522
rs6964987	7	138787196	G	A	1.835	0.002528
rs4927036	1	53782845	A	G	1.449	0.00253
rs4979127	9	112523580	T	C	1.338	0.002533
rs2509147	11	70103221	C	T	1.282	0.002535
rs12640012	4	60961227	G	A	0.7238	0.002536
rs6824507	4	36284307	A	C	1.487	0.002548
rs80052928	22	50426867	C	T	1.46	0.002553
rs10937902	4	3619875	G	A	1.571	0.002554
rs14403	1	243500591	C	T	1.297	0.002561
rs17175227	14	70035333	G	A	1.641	0.002563
rs8192507	2	119372310	G	A	2.005	0.002566
rs7536768	1	246555675	A	G	1.289	0.002568
rs138488869	13	51274015	A	G	1.825	0.002568
rs954302	1	69485326	A	G	0.6107	0.002573
rs2674001	1	234957196	C	T	1.282	0.002574
rs11185702	9	134269953	C	A	1.85	0.002574
rs75600476	10	6069592	C	T	2.053	0.002579
rs1881715	2	193864715	A	C	1.385	0.002582
rs145502533	9	122655084	A	C	1.876	0.002586
rs151155057	11	4574040	A	C	2.183	0.002591
rs10854797	22	27089149	C	T	1.278	0.002592
rs2747479	6	33378409	A	C	0.7741	0.002593
rs79511397	16	83516004	C	T	2.101	0.002593
rs10486549	7	27633276	C	T	1.274	0.002594
rs58628092	3	116282769	A	C	1.406	0.002598
rs10954872	8	30121096	A	G	0.7616	0.002599
rs150538776	5	149912997	A	G	1.731	0.002599
rs150839152	12	8890667	C	A	1.95	0.002603
rs57155167	13	97279037	A	G	1.495	0.002609
rs12533854	7	31819057	A	C	0.3919	0.00261
rs62359110	5	84695699	G	A	1.427	0.002612
rs17045293	12	78410794	A	G	1.363	0.002616
rs142850126	3	172391291	C	A	2.066	0.002617
rs79773931	3	193875525	T	C	0.7088	0.00262
rs3934874	8	55001896	G	A	0.6372	0.002624
rs6496061	15	94888079	C	G	1.422	0.002626
rs2960062	17	55773867	T	C	1.567	0.002628
rs9288754	3	195104361	T	C	2.344	0.00263
rs438895	1	8278295	A	G	2.344	0.00263
rs144968489	4	76302547	A	G	2.344	0.00263
rs55736488	12	16063003	A	G	1.276	0.002631
rs10433290	22	17545891	G	A	0.4222	0.002634
rs7595299	2	43253178	G	A	0.7307	0.002635
rs72774665	10	13937343	T	A	1.528	0.002637
rs74732001	4	147144465	A	G	1.552	0.002637
rs80155164	4	126364314	C	T	0.7135	0.002639
rs12607297	18	452663	A	G	0.7577	0.002641
rs10455150	6	85124889	G	A	1.356	0.002644
rs62456951	7	27604753	A	G	1.272	0.002644
rs117486688	2	321929	G	A	1.503	0.002645
rs17062802	6	102067692	A	G	0.5443	0.002646
rs140032405	2	167789811	A	T	0.3356	0.002647
rs116996630	11	83248954	T	C	2	0.002651
rs149400554	3	120469814	A	C	2.179	0.002652
rs117854797	9	2992986	T	C	0.1726	0.002661
rs75265108	22	50671289	G	A	1.735	0.002664
rs60496714	14	27301964	G	A	1.973	0.002664
rs200824984	7	36423861	G	A	2.409	0.002668
rs72781263	5	105951677	A	C	0.7801	0.002673
rs7996638	13	90566635	A	G	1.28	0.002674
rs58069533	17	57554246	G	A	1.423	0.002675
rs2772375	6	33463792	C	T	0.7727	0.002676
rs77871204	2	215021957	G	A	1.479	0.002677
rs117155997	8	94936714	T	C	0.6095	0.002678
rs4515214	4	65744320	C	T	1.304	0.002682
rs1879248	3	180833426	T	C	0.6935	0.002685
rs6782299	3	180832914	T	G	0.695	0.002687
rs6720763	2	167135776	T	C	1.28	0.002688
rs146506896	2	70787507	G	T	1.846	0.00269
rs2297675	1	31692703	A	G	0.6868	0.002692
rs6432871	2	166141331	A	G	1.285	0.002693
rs80099031	12	101579109	G	A	0.5432	0.002693
rs118040880	2	230780702	A	G	2.029	0.0027
rs76392216	10	20879689	C	A	1.577	0.002701
rs117898883	3	16188779	G	A	1.437	0.002701
rs6127485	20	55369002	C	A	1.384	0.002704
rs77914711	4	65622088	A	G	0.6205	0.002704
rs1006368	10	124658034	C	T	0.6791	0.002704
rs143990899	2	121269566	C	T	2.406	0.002705
rs78980966	9	88538494	C	T	1.744	0.002713
rs60089655	2	146552590	CCTTT	C	1.56	0.002717
rs11161987	1	87353280	G	A	1.351	0.002717
rs6685931	1	196898103	T	C	1.706	0.002724
rs11046844	12	23178199	T	C	1.415	0.002724
rs60598870	16	53507893	A	G	1.282	0.002725
rs144296388	10	73167887	C	T	1.727	0.002725
rs77838244	2	97662429	C	T	1.782	0.002725
rs3217106	12	8946399	G	GAAC	1.282	0.002725
rs77676820	11	21656383	G	C	2.249	0.002729
rs72684372	14	23253562	T	C	1.314	0.002735
rs59921840	3	129612997	C	G	2.174	0.002736
rs141595972	9	27279744	G	A	2.221	0.002738
rs79941335	1	64687063	ACCT	A	1.996	0.002744
rs72879817	18	24049923	C	T	0.4708	0.002754
rs12589061	14	69723194	T	C	1.371	0.002754
rs78778263	3	102363958	G	T	1.967	0.002756
rs1805552	12	13638394	C	T	1.28	0.002757
rs17195544	6	30633504	T	C	1.654	0.002758
rs2835955	21	37782438	T	C	0.7629	0.002761
rs2702545	4	15118888	T	C	1.276	0.002766
rs35253336	1	33459585	C	T	0.7727	0.002767
rs139889524	2	162511805	T	C	1.91	0.002768
rs142537069	15	99909860	C	T	2.024	0.002769
rs146813726	3	108509136	A	G	2.368	0.00277
rs117223311	15	92922466	T	C	2.218	0.002772
rs10229603	7	112988318	T	C	1.331	0.002772
rs12868185	13	106419451	A	G	1.35	0.002776
rs35754213	9	101464761	CT	C	1.407	0.002777
rs62395694	6	8380409	A	G	1.615	0.002777
rs995638	4	129442976	A	G	0.7778	0.002778
rs34239585	3	23245830	G	A	1.405	0.002783
rs77625174	1	227921008	G	T	1.561	0.002784
rs6466817	7	122381593	T	C	1.271	0.002784
rs72838918	6	1111453	T	C	0.707	0.002797
rs5749480	22	32651720	G	A	1.294	0.002797
rs12165965	22	47754327	A	C	0.6534	0.002805
rs75594891	2	193445012	A	G	2.007	0.00281
rs11644587	16	19268849	G	T	0.7433	0.00281
rs117870576	3	41127878	G	A	2.057	0.002812
rs2941079	1	229236366	A	G	1.273	0.002814
rs11083203	18	27196262	A	G	1.274	0.002815
rs71569626	7	65424331	GGAGA	G	1.27	0.002817
rs11144550	9	75646632	G	A	1.356	0.002826
rs12467893	2	103815712	A	G	1.285	0.002828
rs7254595	19	51369163	A	G	0.7745	0.002829
rs9300698	13	101835937	C	T	1.572	0.002833
rs117939966	2	114733078	G	A	2.006	0.002835
rs12048202	1	57950062	T	C	1.365	0.002835
rs4630367	12	66685665	T	C	0.7038	0.002839
rs118066203	2	191540119	G	C	2.191	0.002841
rs76492390	6	72755037	T	A	0.316	0.002846
rs4949465	1	31712888	T	C	0.68	0.002847
rs8101636	19	34549155	C	T	0.5721	0.002854
rs6107855	20	6658151	T	C	1.298	0.002855
rs2862798	7	64689632	C	T	0.7325	0.002863
rs2247385	6	33453800	C	T	0.7754	0.002866
rs1400891	2	191484761	A	G	1.284	0.00287
rs2912236	8	21399684	A	G	1.273	0.002874
rs11720578	3	12225584	G	T	1.624	0.002875
rs9321758	6	139872567	T	C	1.453	0.002876
rs1975174	19	22332449	T	G	0.7646	0.002878
rs6137026	20	20419671	T	C	1.353	0.002879
rs76063462	8	57752447	A	G	0.4609	0.002879
rs3736455	4	186201165	T	G	1.268	0.002881
rs12100690	14	82550318	A	G	1.334	0.002883
rs117000972	15	70376346	G	A	1.5	0.002884
rs17096131	14	59344122	G	A	0.4409	0.002884
rs62566032	9	104787546	G	A	1.301	0.002885
rs139668944	8	80595869	G	A	2.294	0.002886
rs140868151	2	49949915	G	A	2.469	0.002886
rs1382879	5	77226043	C	T	1.358	0.002891
rs6084946	20	569274	G	C	1.316	0.002892
rs12626482	21	17306811	C	A	1.834	0.002895
rs74705659	5	153646249	A	G	1.575	0.002896
rs10171280	2	8575267	G	A	1.28	0.002902
rs34585560	3	169467611	A	G	1.356	0.002902
rs1268411	14	20550811	A	G	1.32	0.002904
rs4789471	17	77607048	C	T	1.359	0.002905
rs2340859	2	150592069	T	A	1.273	0.002908
rs17121383	14	85625566	G	T	1.623	0.002909
rs11972012	7	44946070	G	C	1.28	0.002912
rs117408255	11	78825206	G	A	1.775	0.002913
rs4306453	15	94918906	C	T	1.419	0.002914
rs72662323	1	53818878	T	C	1.442	0.002917
rs2138601	11	21030576	C	T	1.45	0.002921
rs211456	6	33421604	T	G	0.7762	0.002923
rs79674986	12	86604697	C	T	1.796	0.002923
rs12037272	1	70333053	C	T	1.28	0.002924
rs148556374	9	108837698	T	C	2.017	0.002924
rs78737782	1	87744463	T	C	1.686	0.002926
rs3810147	19	42390329	C	T	1.458	0.002931
rs590375	8	131712844	A	G	1.273	0.002932
rs1424155	16	82176314	G	T	0.7849	0.002932
rs9466201	6	21874909	T	C	1.289	0.002933
rs13039838	20	52039154	T	C	0.7132	0.002934
rs1546042	9	85080910	G	A	0.6022	0.002934
rs9807529	18	53418531	A	G	1.726	0.002939
rs72613900	2	43420325	G	A	0.7212	0.002939
rs9787418	10	13661472	G	A	1.385	0.002944
rs56278657	22	26795680	C	T	1.54	0.002947
rs74785511	1	164717014	C	T	1.345	0.002947
rs10780559	9	82962092	A	G	1.571	0.002949
rs4765591	12	124633933	C	T	1.305	0.002951
rs145561339	11	94405975	C	T	2.206	0.002955
rs143028849	22	47309123	C	G	1.817	0.002957
rs1600221	11	127423291	A	C	0.7066	0.002958
rs10468017	15	58386313	C	T	0.7069	0.002967
rs16853989	3	143652161	A	G	1.725	0.00297
rs1256146	14	64453947	G	A	1.397	0.00297
rs138586417	14	36199613	C	A	1.889	0.002971
rs144465221	22	23373261	T	G	0.4261	0.002972
rs71365665	18	37525314	C	G	1.272	0.00298
rs537160	6	31948623	G	A	1.265	0.002981
rs1900815	8	136095550	C	T	1.272	0.002981
rs10607187	1	22214516	CAG	C	1.386	0.002984
rs8072092	17	36155969	A	G	0.7396	0.002985
rs116954103	3	12066051	C	T	2.157	0.002987
rs72807625	16	85117555	G	A	1.346	0.002991
rs80039662	1	151420008	C	A	2.315	0.002997
rs7615978	3	45794078	A	C	1.74	0.002998
rs4883201	12	8929985	A	G	1.282	0.003
rs151125453	4	30425738	T	C	0.4128	0.003002
rs78019935	4	27271792	G	C	1.577	0.003003
rs117622186	8	121506977	G	T	1.463	0.003008
rs12155898	8	26166520	C	T	0.7464	0.003011
rs7012939	8	4198059	A	T	1.764	0.003012
rs2842925	1	2969791	G	A	0.7113	0.003017
rs16830693	1	43339569	A	G	1.907	0.003017
rs4726399	7	154282803	T	A	1.326	0.003021
rs79141605	9	10699745	T	C	1.758	0.003023
rs4977177	8	144068526	T	C	1.295	0.003023
rs148375778	3	161077930	G	T	2.043	0.003026
rs10901804	10	124677669	T	C	0.6822	0.003026
rs7833125	8	28429126	A	G	0.7213	0.003028
rs290474	10	113114614	C	T	1.384	0.003032
rs200353801	1	33845582	G	GAAA	1.791	0.003033
rs181090300	3	16152328	G	A	2.155	0.003033
rs78577768	6	14957405	C	T	1.645	0.003033
rs6139838	20	5807047	C	T	0.4103	0.003036
rs12027325	1	66476973	C	T	0.7843	0.003036
rs149602562	16	49359572	A	G	2.284	0.003038
rs74802649	17	9999015	G	T	1.682	0.003044
rs41305860	1	53835785	G	T	1.445	0.003047
rs75439173	8	90322055	A	G	1.907	0.003049
rs117475765	11	84199031	A	G	1.846	0.003049
rs79277692	5	81060427	G	A	2.227	0.003052
rs117206018	22	49252999	A	G	0.5638	0.003055
rs4968134	17	540818	T	G	0.6973	0.003059
rs7688196	4	186143118	A	G	0.7224	0.003062
rs150165666	5	13779317	T	C	1.906	0.003063
rs74671368	3	62918425	A	G	2.111	0.003065
rs1009424	5	150112556	T	C	0.7268	0.003066
rs74608966	9	16236386	T	C	1.697	0.003067
rs3752025	17	40445506	G	A	2.2	0.003068
rs10944579	6	92245407	C	T	0.7527	0.00307
rs34640322	9	101472072	G	A	1.381	0.003071
rs5004321	7	47760151	G	A	1.269	0.003071
rs2834902	21	35316230	C	A	1.289	0.003071
rs148694303	3	44429624	C	T	1.886	0.003076
rs139643612	5	66626417	T	C	2.376	0.003076
rs12915555	15	26922957	T	G	1.422	0.003083
rs77783371	4	159643669	T	G	0.524	0.003083
rs4775041	15	58382496	G	C	0.7132	0.003088
rs4585245	4	5969907	G	A	0.5319	0.003089
rs17111	16	84823638	A	G	0.7365	0.003089
rs1152418	14	82388767	C	T	1.291	0.003092
rs9834772	3	157573119	T	G	0.7625	0.003093
rs377611329	8	62902338	A	C	1.979	0.003096
rs4404602	4	65605095	C	T	1.269	0.003101
rs78434775	11	76805932	G	A	0.6655	0.003109
rs79422099	19	14983807	C	T	1.979	0.003109
rs12461577	19	3831200	A	G	1.27	0.003112
rs35937147	1	74334179	G	T	1.292	0.003116
rs2787398	9	100169341	T	C	1.296	0.00312
rs875001	10	71224940	A	G	0.7406	0.003123
rs58511946	8	71112311	G	T	1.347	0.003125
rs4662393	2	144752615	T	G	0.7202	0.003125
rs75355656	17	77854325	T	C	1.435	0.003131
rs74729763	17	67975092	G	C	0.5447	0.003137
rs115787172	3	34251382	G	A	1.609	0.003138
rs75962580	7	1751392	C	G	1.546	0.003139
rs117164116	8	6158006	C	T	1.621	0.00314
rs181033649	12	44371822	A	G	2.246	0.003142
rs7916586	10	123402677	A	G	1.272	0.003146
rs144255804	6	91023748	A	G	0.5234	0.003148
rs145091019	10	111436685	C	T	1.872	0.003153
rs11724962	4	182552098	G	C	2.245	0.003154
rs16960682	15	48227465	G	C	0.7423	0.003155
rs77262357	18	60202967	C	T	1.962	0.003155
rs4758085	11	6113674	C	T	0.5479	0.003158
rs67380580	14	93151909	A	G	1.271	0.003158
rs35134080	4	159616938	G	A	0.7434	0.003163
rs139382905	3	140206244	G	A	2.245	0.003165
rs57917059	14	62080334	C	A	0.7031	0.003167
rs133084	22	40699954	C	T	0.4924	0.00317
rs45520937	5	149832867	G	A	0.7155	0.003171
rs2089062	4	126843376	A	C	1.286	0.003179
rs73148816	3	117193826	A	T	1.442	0.003182
rs5992590	22	16931916	T	C	0.7846	0.003187
rs3780218	9	19531264	T	C	1.554	0.003188
rs146699673	10	109461692	T	C	2.243	0.003188
rs11933661	4	130091985	T	C	1.276	0.00319
rs35108587	21	41701130	C	T	0.4282	0.003191
rs5766679	22	47114025	G	A	1.272	0.003192
rs10512551	17	70864384	A	C	2.148	0.003194
rs1337278	13	85742718	G	A	1.321	0.003198
rs75554488	7	9365248	T	C	1.772	0.0032
rs10935978	3	154171863	G	T	0.7814	0.003203
rs9470241	6	36277183	A	G	2.335	0.003204
rs59660444	19	44274642	CG	C	1.3	0.003208
rs7615	17	56888571	A	G	2.442	0.003208
rs2602160	2	20445745	T	C	0.606	0.003208
rs767620287	19	44274645	TG	T	1.3	0.003209
rs16801	13	38406601	A	G	0.7629	0.003218
rs6831256	4	3471412	A	G	0.7755	0.003219
rs77314646	10	127141730	C	T	1.777	0.003219
rs403164	5	4941312	T	C	0.7556	0.003219
rs57646809	8	86368470	G	GT	0.7811	0.00322
rs77559785	6	8963159	G	A	2.365	0.003225
rs12056919	8	3552222	G	A	0.7861	0.003228
rs11683404	2	166185567	A	G	1.282	0.003228
rs79761645	6	133896759	T	C	0.6117	0.003229
rs73369969	21	40909477	T	C	0.7641	0.003231
rs1808033	8	61214904	G	A	1.335	0.003232
rs117624551	18	68963065	T	C	1.558	0.003235
rs10931383	2	149332928	C	A	0.7374	0.003235
rs11700576	21	46573214	A	C	0.6508	0.003239
rs74584645	2	223261235	G	T	1.351	0.003241
rs12467609	2	134385716	T	C	1.272	0.003254
rs114686489	12	93808706	A	G	1.671	0.00326
rs45543631	5	149836741	C	T	0.7164	0.003264
rs6518950	22	35349203	T	G	1.417	0.003264
rs17429236	3	161870560	A	G	1.684	0.003264
rs74801303	16	11698315	C	T	1.971	0.003265
rs57436413	14	97621689	G	T	1.34	0.003266
rs3784143	14	69612583	G	C	1.367	0.003268
rs148129562	15	60209116	G	T	0.4154	0.00327
rs75839440	17	70047548	G	A	0.686	0.00327
rs1927674	13	109424393	T	C	1.783	0.00327
rs143032275	21	41254813	C	T	1.731	0.00327
rs184498694	1	119888541	T	C	2.238	0.00327
rs79466849	2	141411718	T	C	0.6231	0.003272
rs115598761	19	28901367	C	T	1.743	0.003276
rs73477974	6	80108093	C	T	2.295	0.003277
rs1046455	7	36301066	C	T	1.274	0.00328
rs1212968	14	54576802	C	A	1.269	0.00328
rs2072158	22	30426473	C	G	1.305	0.003283
rs11061068	12	130667370	A	G	1.315	0.003283
rs186212990	4	34510451	C	T	1.856	0.003285
rs7194365	16	84933821	A	G	0.7575	0.003285
rs74667571	22	50348547	G	A	1.328	0.003286
rs11437405	1	209660002	TC	T	1.269	0.003288
rs150395338	10	86504789	T	G	1.788	0.003293
rs2270447	2	162103238	T	C	0.7787	0.003294
rs3791288	2	134348342	G	C	1.515	0.003295
rs7828139	8	93323076	T	C	1.45	0.003299
rs62454870	7	27610907	G	A	1.266	0.003299
rs9477647	6	10044407	C	T	1.269	0.0033
rs192474242	3	135862009	G	A	1.811	0.003304
rs13033568	2	228497579	C	T	1.351	0.003304
rs3738620	1	234960025	C	T	1.383	0.003311
rs4743086	9	97387316	T	G	1.266	0.003316
rs11149069	13	77553351	A	G	1.352	0.003316
rs76298769	3	32351398	A	G	1.875	0.003316
rs61864251	10	82574578	G	A	0.6676	0.003318
rs1202551	1	230842017	A	G	1.536	0.003319
rs148599334	1	209059987	C	T	1.865	0.003322
rs1542285	5	175778131	C	G	1.276	0.003327
rs786500	2	144838004	A	G	0.7112	0.003327
rs2014131	4	154126379	C	T	0.4281	0.003329
rs2268342	1	15951042	C	T	1.494	0.003333
rs145804550	20	45096806	T	A	1.967	0.003334
rs3732531	3	126647136	C	T	1.564	0.003336
rs2305424	15	55289150	C	T	1.268	0.003338
rs12418	10	72013256	G	A	0.6382	0.003341
rs35649879	3	184411578	CT	C	1.329	0.003344
rs138108970	5	118204265	T	C	0.466	0.003345
rs2368051	12	96429347	C	T	0.7792	0.003347
rs10970227	9	3132175	T	C	1.885	0.003348
rs75583553	4	123350979	AC	A	0.7905	0.00335
rs193280676	3	21707452	C	A	1.702	0.003352
rs2740435	8	11770962	T	C	1.327	0.003357
rs72939408	6	106501565	G	A	0.6901	0.003366
rs143541787	3	22327178	CAAT	C	0.5652	0.003367
rs4962681	10	124671006	G	A	0.6848	0.003368
rs118099569	20	1150343	G	A	2.431	0.003368
rs3832751	11	126021208	C	CA	1.353	0.003373
rs2297680	1	31691339	C	A	0.6933	0.003375
rs150694337	8	121189753	C	G	1.992	0.003376
rs2289532	17	80050268	G	A	2.159	0.003378
rs17015198	2	34378681	C	T	2.159	0.003378
rs11177015	12	68036686	G	T	1.31	0.003379
rs142516031	7	69302991	A	G	1.729	0.003381
rs12684438	9	100408242	C	T	1.314	0.003381
rs17553790	15	85470434	A	G	1.759	0.003383
rs55719972	15	70289361	AGGTTAGCAAAC	A	1.314	0.003387
rs2535764	7	103552085	C	T	1.341	0.003388
rs142583183	4	8794333	T	G	1.27	0.003391
rs12604423	18	41875404	G	C	0.6772	0.003392
rs11958762	5	124606866	A	G	0.4465	0.003394
rs202148093	17	64048274	T	TA	1.691	0.003394
rs11694468	2	136379140	A	C	1.271	0.003394
rs76305624	12	98027633	T	C	1.69	0.003396
rs149629666	1	201382525	T	C	1.833	0.003396
rs181487186	3	116642577	T	C	1.764	0.003398
rs78180908	13	74436967	C	T	1.793	0.003398
rs13418343	2	28567821	G	A	1.277	0.003398
rs34632228	2	54519030	TC	T	0.6838	0.003399
rs7925566	11	97892229	A	G	1.445	0.0034
rs557028170	15	80061650	C	T	2.428	0.003401
rs4951290	1	204036976	T	G	1.629	0.003401
rs9821160	3	151501481	A	G	1.456	0.003403
rs117202814	3	127892663	G	A	1.852	0.003403
rs147059222	10	42357826	G	T	1.578	0.003404
rs4926614	1	53819857	G	T	1.435	0.003404
rs485421	11	88015542	A	G	1.286	0.003405
rs10221662	2	161020150	T	C	0.7584	0.003407
rs34083864	9	30616593	A	C	0.7581	0.003409
rs420215	21	27155306	A	G	1.269	0.00341
rs11762852	7	68866302	G	A	1.416	0.003414
rs1988565	6	32785715	A	G	1.305	0.003416
rs117004313	5	155434223	C	T	2.286	0.003416
rs9276614	6	32775416	G	A	1.306	0.003416
rs145871261	6	97477721	G	A	2.021	0.003431
rs35385279	9	14119712	A	C	0.7281	0.003432
rs1500801	4	168747226	T	A	1.669	0.003436
rs7622816	3	141849153	C	T	1.407	0.003436
rs76113127	19	53227891	C	T	0.6183	0.00344
rs78642665	12	110526958	C	G	1.852	0.003447
rs80261857	15	42512339	G	A	0.6001	0.003448
rs75499353	1	12183133	C	T	1.597	0.003448
rs1479567	5	77232197	A	G	1.351	0.00345
rs79804903	9	86683084	C	T	1.631	0.003452
rs237967	17	60253886	G	A	1.572	0.003453
rs2360787	8	52383310	C	A	1.307	0.003456
rs75443815	16	86612567	C	T	2.176	0.003457
rs13034369	2	78718223	T	C	0.7396	0.003461
rs2966762	5	110047518	C	T	1.308	0.003465
rs11665677	19	53069241	G	T	1.469	0.003466
rs8138982	22	40214394	C	A	1.455	0.003467
rs147740975	7	49003363	A	G	1.763	0.003467
rs3789183	5	170260038	C	T	0.7869	0.003469
rs10934011	3	110070723	G	A	1.326	0.003469
rs35166281	14	25119884	C	T	2.283	0.003477
rs2833607	21	32008727	G	A	0.7547	0.00348
rs180944	10	113957598	A	C	1.278	0.003481
rs79016131	1	245998381	C	T	1.961	0.003484
rs1498611	5	58990450	A	C	1.282	0.003485
rs139447170	4	38450561	G	A	1.84	0.003488
rs4752323	10	119523860	G	A	1.449	0.003489
rs12026001	1	164947819	C	T	1.262	0.003489
rs4766556	12	111221270	C	T	1.27	0.003494
rs7120448	11	107251240	T	G	0.778	0.003495
rs4310067	6	95744595	G	A	0.7695	0.003497
rs12319593	12	86336718	A	G	1.298	0.0035
rs74515108	10	52646278	T	C	0.3251	0.003501
rs13014128	2	44884053	C	A	1.281	0.003504
rs117004121	20	46451240	A	G	1.664	0.003506
rs7332399	13	89723284	C	T	0.6983	0.003518
rs1805579	3	180912777	T	C	0.7017	0.003521
rs45588534	5	149836693	C	T	0.7179	0.003521
rs79520136	1	87972554	A	G	1.755	0.003523
rs17158534	10	2547659	G	A	1.611	0.003525
rs4579420	7	10284887	T	C	1.435	0.003525
rs76778926	21	24011179	C	T	0.6278	0.00353
rs78600408	1	232953239	AG	A	0.7271	0.003532
rs148753852	7	47720181	A	G	2.002	0.003536
rs3800826	7	55209933	C	G	1.672	0.003543
rs79761447	11	28089923	A	T	0.71	0.003545
rs56118148	2	174022376	T	C	0.7228	0.003545
rs17134832	5	112641303	A	C	1.266	0.003551
rs1333008	13	65566307	T	G	1.291	0.003553
rs9513211	13	97162175	A	G	1.352	0.003555
rs183839173	18	66623550	G	A	0.297	0.003555
rs118154720	3	192487582	A	G	1.957	0.003562
rs77612766	16	51792897	C	T	1.686	0.003563
rs141755540	7	26169811	A	G	1.898	0.003564
rs10983571	9	117197491	A	G	0.7868	0.003564
rs75909151	13	82147793	T	C	0.5866	0.003568
rs289017	5	56380478	T	C	0.7608	0.003571
rs9522355	13	111690127	G	A	2.277	0.003574
rs129918	9	133659945	G	A	1.856	0.003574
rs161659	3	64129645	G	A	1.352	0.003577
rs61862704	10	76062464	G	A	1.493	0.003579
rs11163112	1	80780140	C	T	0.7311	0.00358
rs78968736	9	128078358	A	G	1.432	0.00358
rs2260863	1	225832073	C	G	0.4051	0.00358
rs10461656	5	58980523	C	T	1.282	0.003585
rs1658168	18	4490868	C	T	0.776	0.003594
rs4879913	9	35610915	G	A	0.7857	0.003597
rs3791287	2	134348296	G	A	1.506	0.003599
rs3743663	16	84486411	T	C	1.274	0.003599
rs9459662	6	166401894	A	C	0.7159	0.0036
rs117651298	4	130178967	C	T	0.7616	0.0036
rs9366412	6	21793044	T	C	1.472	0.003611
rs142638674	3	121460983	C	T	2.194	0.003614
rs1922082	7	156081434	C	A	0.7774	0.003618
rs78760716	3	98707203	G	A	1.458	0.003618
rs800588	8	115800917	G	T	0.7834	0.003619
rs60063037	3	150131993	A	G	0.7178	0.00362
rs139977241	2	206964768	C	T	1.685	0.003621
rs113787651	10	132692944	C	T	2.03	0.003622
rs6809621	3	175284919	C	T	0.731	0.003623
rs12023109	1	58017271	T	G	1.416	0.003624
rs13106828	4	8176208	T	C	0.7754	0.003625
rs523883	6	73463000	C	T	1.726	0.003626
rs12650634	4	37930198	A	G	1.266	0.003629
rs76763513	11	12464745	T	A	2.082	0.00363
rs61344730	2	225700660	C	G	1.802	0.003631
rs4945977	6	113873969	G	T	1.265	0.003636
rs10432496	2	149290764	C	T	0.6895	0.003644
rs116208445	15	100176771	G	A	1.833	0.003646
rs72851438	3	30862028	G	A	2.081	0.003646
rs12439420	15	36860193	T	C	1.338	0.003648
rs116977768	1	5554174	G	T	0.1826	0.003651
rs28475163	11	327143	A	G	1.267	0.003655
rs147149371	20	44082882	GCCAAC	G	1.953	0.003656
rs117997487	16	83243037	T	A	1.454	0.003656
rs10513336	3	148650600	A	C	1.648	0.003656
rs1349825	2	183628602	A	G	1.276	0.003656
rs2617379	2	167413448	G	A	1.542	0.003657
rs118048709	7	133134220	G	T	2.081	0.003659
rs5025218	12	114473040	C	A	0.7863	0.003662
rs35742521	18	58465056	A	ACT	1.299	0.003662
rs9433453	1	86260936	G	T	0.5444	0.003663
rs80105337	8	127110262	C	T	1.802	0.003664
rs11106856	12	93107394	A	G	1.356	0.003665
rs6461876	7	25629847	G	A	0.7444	0.003667
rs9378822	6	3818407	A	G	1.264	0.003668
rs187151181	9	32832879	C	T	1.771	0.003669
rs3813956	1	206960691	C	T	1.519	0.003669
rs11646411	16	82713332	C	G	1.494	0.003671
rs1871450	10	72012256	G	A	0.6409	0.003674
rs17454013	13	26774997	G	A	1.513	0.003675
rs79096841	5	148482404	T	C	1.394	0.003676
rs62571978	9	75404125	C	T	1.896	0.003677
rs185591984	12	1986280	A	G	1.818	0.003681
rs73142055	12	77899380	C	T	0.4057	0.003686
rs28390130	4	7555056	C	T	1.451	0.003692
rs13240854	7	7780528	C	T	0.783	0.003692
rs11702963	22	33522276	C	A	0.229	0.003692
rs1933317	1	61580384	A	G	1.737	0.003697
rs118030997	2	88095037	G	A	0.3496	0.003701
rs200321346	15	79562996	G	GTCAT	1.275	0.003702
rs118054247	12	119343175	T	G	1.583	0.003703
rs116969690	1	167249932	C	A	2.333	0.003703
rs7806470	7	48942874	C	A	0.7472	0.003708
rs12375658	9	21436448	A	G	0.6575	0.00371
rs2248551	6	131603549	G	A	0.7761	0.003718
rs12450158	17	522243	G	A	0.699	0.003718
rs112917869	15	71476045	G	A	1.858	0.003719
rs715678	2	225600693	C	T	1.268	0.00372
rs55746040	11	82528534	C	T	1.559	0.003723
rs13155020	5	173293245	A	G	1.357	0.003723
rs11694842	2	25260101	A	G	0.6289	0.003724
rs6565666	17	80319145	G	A	0.6753	0.003728
rs362731	7	103568581	C	T	0.7902	0.003728
rs56103920	2	241558436	A	G	0.724	0.003734
rs149575614	8	49015570	C	T	1.951	0.003737
rs6710744	2	183606370	C	T	1.32	0.003737
rs12550882	9	96552605	T	C	1.291	0.00374
rs78077810	1	25686268	A	C	2.331	0.00374
rs7005188	8	118544123	A	C	0.7492	0.003741
rs730720	10	72013004	C	T	0.6489	0.003741
rs80025538	1	14144806	A	C	1.964	0.003742
rs78109619	15	97454649	C	G	0.6759	0.003744
rs6134697	20	1358259	A	G	1.536	0.003746
rs2256329	10	89089314	C	A	0.7183	0.003748
rs28713459	14	51319114	A	G	1.282	0.00375
rs3763971	11	34150834	G	C	1.781	0.00375
rs7150169	14	36851938	C	A	0.7389	0.003751
rs10985790	9	122820187	G	A	0.5268	0.003756
rs7797609	7	137662553	T	C	0.4916	0.003756
rs7853856	9	11505980	G	A	0.7905	0.003762
rs2074447	19	1095582	A	G	0.7658	0.003763
rs117716569	13	79743578	G	A	1.877	0.003771
rs7705687	5	124410478	T	C	0.6141	0.003772
rs1121	16	15037219	G	A	0.7779	0.003775
rs9348130	6	166405106	A	G	0.7239	0.003776
rs117589415	4	94377578	G	A	2.401	0.003777
rs74459222	6	1100683	G	T	0.5312	0.003778
rs7555102	1	232195720	T	C	0.7914	0.003779
rs10239396	7	78787237	T	C	0.769	0.00378
rs78155666	15	85899877	A	G	0.3705	0.00378
rs8039059	15	25884700	G	A	0.753	0.003785
rs76137954	7	111955862	G	A	2.038	0.003787
rs10495761	2	28013088	C	T	1.264	0.003792
rs141194776	8	77831355	C	T	2.208	0.003798
rs6532425	4	93664002	G	A	1.272	0.003801
rs2111397	3	179815708	C	T	1.562	0.003802
rs2670258	3	21826294	C	A	1.305	0.003805
rs74926123	2	36149335	T	C	1.305	0.003809
rs3769219	2	173026025	G	A	1.461	0.003811
rs118062430	9	127347000	A	G	0.4726	0.003815
rs1334077	9	117040415	A	G	1.268	0.003815
rs6547820	2	28058678	G	A	1.265	0.003817
rs77200527	2	84322401	G	A	2.006	0.003819
rs4653415	1	225266684	T	C	1.897	0.003822
rs929359	7	29942164	C	A	1.538	0.003824
rs4616136	12	124968217	C	T	0.4804	0.003825
rs186026754	2	22457395	T	C	1.91	0.003825
rs9788527	14	104587923	G	A	1.275	0.003828
rs144796175	1	156289077	C	T	1.901	0.003829
rs146112324	3	135638099	GC	G	1.827	0.003829
rs61945047	12	128945671	A	G	0.5333	0.003831
rs13234855	7	7755900	C	A	0.7357	0.003833
rs7083345	10	6989182	C	T	0.7123	0.003838
rs76942534	16	22738973	G	A	1.432	0.003842
rs4819591	22	17468329	C	T	1.284	0.003843
rs78039269	1	236926644	G	A	1.656	0.003843
rs17668144	14	82421395	C	T	1.417	0.003845
rs150167715	10	78814373	G	A	1.757	0.003845
rs146581547	2	167284554	G	A	2.135	0.003846
rs17155537	7	27631878	G	A	1.262	0.003847
rs78854730	15	95942044	A	G	1.49	0.003847
rs76311723	21	33292382	C	T	2.038	0.003852
rs77489899	6	108287965	G	C	2.325	0.003854
rs78100143	5	148998088	C	T	2.26	0.003855
rs529224	1	100352622	G	C	1.262	0.00386
rs10236091	7	51475228	A	G	0.6828	0.003864
rs6666471	1	239928465	A	G	1.268	0.003864
rs16932737	10	75951155	A	G	0.7297	0.003865
rs1654668	19	54662761	C	T	0.7876	0.003866
rs939876	12	64858338	A	G	0.4631	0.003868
rs3755839	4	5401365	C	T	1.323	0.003871
rs731027	10	72012578	T	C	0.6502	0.003873
rs11690448	2	164536847	G	T	0.7804	0.003874
rs73418053	6	41632230	C	T	0.6095	0.003875
rs145748980	7	145269807	C	T	1.794	0.003878
rs12678133	8	15074342	C	A	1.265	0.00388
rs3819159	21	41901317	C	A	1.277	0.003882
rs145493506	7	64745116	G	C	0.5185	0.003883
rs78319778	2	206712416	C	CT	0.5678	0.003886
rs72623977	15	52275882	C	T	1.385	0.003894
rs118119290	5	143828824	G	A	2.258	0.003895
rs6555035	5	1938922	A	G	1.371	0.003896
rs4704397	5	77222617	A	G	1.345	0.003899
rs8093101	18	22414381	A	C	1.288	0.003902
rs7497433	15	72607204	G	A	1.308	0.003902
rs4148950	10	72011948	G	A	0.6422	0.003903
rs1537415	9	135637876	G	C	1.303	0.003904
rs118039985	9	132609228	G	A	0.5441	0.00391
rs17342643	1	33850932	A	C	1.349	0.003912
rs145236963	16	84458808	T	C	1.702	0.003913
rs146980997	2	120229344	A	G	2.393	0.003914
rs117988399	3	136405911	A	G	1.579	0.003915
rs11474580	20	20734261	C	CTG	1.338	0.003915
rs117224601	12	109946	C	A	1.986	0.003915
rs73022108	11	131384419	A	G	1.672	0.003919
rs4716059	6	16292529	C	T	1.724	0.003926
rs3762836	4	55444700	T	C	2.152	0.003929
rs139827410	11	8568550	A	G	2.321	0.00393
rs114350339	6	6684159	C	G	2.258	0.003931
rs573269	18	35029754	C	T	1.272	0.003932
rs77867429	9	129559249	G	A	1.376	0.003932
rs34031868	1	164537545	C	CTT	1.536	0.003936
rs28734823	8	37132276	C	T	2.067	0.003937
rs17130359	10	113409979	C	T	0.7524	0.003937
rs79566106	1	116277418	G	T	2.031	0.003938
rs149852903	5	71601426	C	T	0.4858	0.003939
rs147909822	1	170174516	C	T	1.755	0.003943
rs4148945	10	72009832	C	T	0.643	0.003945
rs60233161	1	88121961	A	AG	1.26	0.003946
rs34133277	11	95511883	A	G	1.467	0.003949
rs4378477	12	23345467	C	T	1.724	0.003952
rs117970547	4	108653471	A	G	1.473	0.003954
rs16965000	17	29320809	A	G	1.544	0.003955
rs75066842	19	39076582	C	T	1.637	0.003959
rs61835372	1	166543240	G	A	1.363	0.00396
rs16939562	8	77763009	T	C	1.296	0.003961
rs143036023	12	113184436	G	T	2.254	0.003963
rs77341400	15	80484874	G	T	1.37	0.003963
rs73720559	6	8605463	G	T	1.636	0.003963
rs75501617	7	108461257	T	C	2.049	0.003963
rs117665226	19	32014615	C	T	0.2685	0.003964
rs201618402	11	57688176	TTATG	T	1.768	0.003965
rs4811766	20	56856515	C	A	1.338	0.003965
rs7217732	17	62203108	C	T	0.7195	0.003966
rs150141146	11	83402157	T	TC	1.461	0.003967
rs78925374	8	69852867	G	A	1.761	0.003967
rs150061867	3	185764191	AAT	A	1.761	0.003967
rs305042	15	69795888	C	T	0.7711	0.003974
rs6132333	20	20653462	T	C	1.34	0.003975
rs75429723	1	207137291	A	G	0.5103	0.003977
rs78629089	1	45604575	A	G	1.784	0.003977
rs3092707	20	46790473	G	A	2.253	0.00399
rs11164953	1	91565452	T	C	1.263	0.003991
rs6651267	8	86523345	G	A	0.79	0.003991
rs144068979	20	59723582	G	A	1.767	0.003993
[truncated: 21,762 more rows]

## Sheet: Supplementary Table 3
Supplementary Table 2. Allele and genotype frequencies of the SNPs significantly associated with AMD (p < 5 × 10−8) in the Han Chinese population of TCVGH and the other ethnicities of gnomAD and IndiGenomes.
			42,668 Han Chinese population in TCVGH					Alternate allele frequency
			Genotype frequency			Allele frequency		gnomAD						IndiGenomes
SNP	Reference allele (0)	Alternate allele (1)	0/0	0/1	1/1	Reference	Alternate	East Asian	South Asian	Middle Asian	Latino American	African American	European	Indian
rs10490924	G	T	0.320466	0.493719	0.185815	0.567325	0.432675	0.4141	0.317	0.1911	0.2317	0.2295	0.2195	0.3539
rs3750848	T	G	0.320175	0.494066	0.185759	0.567208	0.432792	0.4147	0.3179	0.193	0.2316	0.2316	0.2344	0.3548
rs3750846	T	C	0.316474	0.492807	0.190719	0.562878	0.437122	0.4174	0.3187	0.1943	0.2324	0.2434	0.2346	0.3539
rs3793917	C	G	0.311527	0.496108	0.192365	0.559581	0.440419	0.4234	0.3177	0.193	0.231	0.2355	0.2358	0.3437
rs11200638	G	A	0.313681	0.497977	0.188341	0.56267	0.43733	0.4236	0.3151	0.1911	0.2292	0.2344	0.2347	0.3426
rs2284665	G	T	0.271608	0.503671	0.224721	0.523443	0.476557	0.4532	0.3166	0.1772	0.2264	0.2323	0.2337	0.3444

## Sheet: Supplementary Table 4
Supplementary Table 3. The association of AMD in male and female patients with rs10490924 (0: G reference allele; 1: T alternate allele) along with the comorbidities using logistic regression analysis.
	Male AMD				Logistic regression
	Number		Frequency (%)		Univariate analysis		Multivariate analysis
	yes	no	yes	no	OR (95% CI)	p-value	OR (95% CI)	p-value
Age					1.02 (0.85 - 1.23)	0.815898	0.87 (0.72 - 1.07)	0.187029
rs10490924 (1/1)	70	376	15.6951	84.3049	1.78 (1.46 - 2.16)	1.37 × 10-8	1.79 (1.46 - 2.18)	1.34 × 10-8
(1/0)	109	1070	9.24512	90.7549
(0/0)	44	741	5.6051	94.3949
Chronic respiratory diseases (yes)	62	349	15.0852	84.9148	2.03 (1.48 - 2.78)	1.05 × 10-5	1.88 (1.35 - 2.61)	1.90 × 10-4
(no)	161	1838	8.05403	91.946
Hypertension (yes)	129	1257	9.30736	90.6926	1.02 (0.77 - 1.34)	0.914853	0.86 (0.63 - 1.17)	0.331512
(no)	94	930	9.17969	90.8203
Cerebrovascular disease (yes)	70	436	13.834	86.166	1.84 (1.36 - 2.48)	7.72 × 10-5	1.73 (1.26 - 2.39)	8.01 × 10-4
(no)	153	1751	8.03571	91.9643
Coronary artery disease (yes)	85	642	11.6919	88.3081	1.48 (1.11 - 1.97)	0.00688907	1.42 (1.04 - 1.93)	0.0265748
(no)	138	1545	8.19964	91.8004
Cardiac dysrhythmias (yes)	45	310	12.6761	87.3239	1.53 (1.08 - 2.17)	0.0166203	1.35 (0.93 - 1.95)	0.115387
(no)	178	1877	8.6618	91.3382
Hyperlipidemia (yes)	107	1071	9.08319	90.9168	0.96 (0.73 - 1.27)	0.778346	0.86 (0.63 - 1.17)	0.337744
(no)	116	1116	9.41558	90.5844
	Female AMD				Logistic regression
	Number		Frequency (%)		Univariate analysis		Multivariate analysis
	yes	no	yes	no	OR (95% CI)	p-value	OR (95% CI)	p-value
Age					0.95 (0.73 - 1.24)	0.729473	0.86 (0.65 - 1.14)	0.293873
rs10490924 (1/1)	38	211	15.261	84.739	1.69 (1.29 - 2.22)	1.45 × 10-4	1.66 (1.26 - 2.19)	2.99 × 10-4
(1/0)	52	589	8.11232	91.8877
(0/0)	26	403	6.06061	93.9394
Chronic respiratory diseases (yes)	24	110	17.9104	82.0896	2.59 (1.59 - 4.23)	1.40 × 10-4	2.59 (1.55 - 4.31)	2.58 × 10-4
(no)	92	1093	7.76371	92.2363
Hypertension (yes)	76	749	9.21212	90.7879	1.15 (0.77 - 1.72)	0.489217	1.16 (0.75 - 1.78)	0.512289
(no)	40	454	8.09717	91.9028
Cerebrovascular disease (yes)	29	250	10.3943	89.6057	1.27 (0.82 - 1.98)	0.288947	1.18 (0.74 - 1.89)	0.477891
(no)	87	953	8.36538	91.6346
Coronary artery disease (yes)	26	273	8.69565	91.3043	0.98 (0.62 - 1.55)	0.945263	0.87 (0.54 - 1.42)	0.576341
(no)	90	930	8.82353	91.1765
Cardiac dysrhythmias (yes)	21	193	9.81308	90.1869	1.16 (0.7 - 1.9)	0.565727	1.12 (0.67 - 1.9)	0.662263
(no)	95	1010	8.59729	91.4027
Hyperlipidemia (yes)	61	667	8.37912	91.6209	0.89 (0.61 - 1.31)	0.554525	0.87 (0.58 - 1.31)	0.509105
(no)	55	536	9.30626	90.6937

## Sheet: Supplementary Table 5
Supplementary Table 5. AMD risk prediction model performance.
Model	Features	AUC	10-fold cross-validation mean AUC (SD)
rs10490924	rs10490924, gender, age	0.651	0.595 (0.066)
6-SNPs	rs10490924, rs3750848, rs3750846, rs3793917, rs11200638, rs2284665, gender, age	0.663	0.594 (0.075)
16-SNPs	rs10490924, rs3750848, rs3750846, rs3793917, rs11200638, rs2284665, rs1131820, rs139660932, rs11730832, rs140054149, rs140575151, rs10858670, rs10131813, rs77883694, rs117065583, rs78714524, gender, age	0.693	0.694 (0.040)
LD clumping-derived 10-SNPs	rs10490924, rs1131820, rs139660932, rs11730832, rs140575151, rs10858670, rs10131813, rs77883694, rs117065583, rs78714524, gender, age	0.674	0.694 (0.042)
gender + age	gender, age	0.462	0.478 (0.068)
